# Supplementary material for: Fine‐Tuning of Cholesterol Homeostasis Controls Erythroid Differentiation
Source: Adv Sci (Weinh). 2021 Nov 5;9(2):2102669. doi: 10.1002/advs.202102669 (PMC8805577; doi:10.1002/advs.202102669)
Supplement: Supplementary file 3 — Supplemental Table 1 [file ADVS-9-2102669-s007.xlsx]

## Sheet: Downregulation
NAME	SIZE	ES	NES	NOM p-val	FDR q-val	FWER p-val	RANK AT MAX	LEADING EDGE
GO_STEROL_BIOSYNTHETIC_PROCESS	74	0.748187	2.63096	0	0	0	1081	tags=42%, list=7%, signal=45%
GO_REGULATION_OF_ALCOHOL_BIOSYNTHETIC_PROCESS	71	0.73265	2.60136	0	0	0	1077	tags=38%, list=7%, signal=41%
GO_REGULATION_OF_CHOLESTEROL_BIOSYNTHETIC_PROCESS	43	0.805302	2.58049	0	0	0	539	tags=44%, list=3%, signal=46%
GO_REGULATION_OF_CHOLESTEROL_METABOLIC_PROCESS	55	0.756589	2.53769	0	0	0	539	tags=38%, list=3%, signal=39%
GO_REGULATION_OF_STEROID_BIOSYNTHETIC_PROCESS	80	0.709214	2.52692	0	0	0	1077	tags=40%, list=7%, signal=43%
GO_REGULATION_OF_STEROID_METABOLIC_PROCESS	107	0.661554	2.45141	0	0	0	1077	tags=34%, list=7%, signal=36%
GO_STEROID_BIOSYNTHETIC_PROCESS	169	0.616101	2.40992	0	0	0	1081	tags=29%, list=7%, signal=31%
GO_STEROL_METABOLIC_PROCESS	150	0.613667	2.37781	0	0	0	1176	tags=27%, list=7%, signal=29%
GO_ALCOHOL_BIOSYNTHETIC_PROCESS	161	0.594464	2.32163	0	0	0	1947	tags=32%, list=12%, signal=36%
GO_REGULATION_OF_LIPID_BIOSYNTHETIC_PROCESS	171	0.574293	2.25616	0	0.000210387	0.002	2657	tags=39%, list=17%, signal=46%
GO_BASEMENT_MEMBRANE_ORGANIZATION	28	0.740288	2.19731	0	0.000386201	0.004	1807	tags=54%, list=11%, signal=60%
GO_REGULATION_OF_GLUTAMATE_RECEPTOR_SIGNALING_PATHWAY	57	0.641386	2.17555	0	0.000442428	0.005	2800	tags=42%, list=18%, signal=51%
GO_ACETYL_COA_METABOLIC_PROCESS	36	0.692764	2.15113	0	0.000652538	0.008	979	tags=31%, list=6%, signal=33%
GO_ORGANIC_HYDROXY_COMPOUND_BIOSYNTHETIC_PROCESS	237	0.526334	2.13656	0	0.000605928	0.008	2457	tags=31%, list=16%, signal=36%
GO_KIDNEY_MORPHOGENESIS	81	0.595014	2.11943	0	0.00113453	0.016	4425	tags=53%, list=28%, signal=73%
GO_STEROID_METABOLIC_PROCESS	276	0.516814	2.10592	0	0.00146071	0.022	1947	tags=27%, list=12%, signal=30%
GO_PLATELET_ACTIVATION	148	0.543033	2.09197	0	0.00200005	0.032	4305	tags=55%, list=27%, signal=76%
GO_ISOPRENOID_BIOSYNTHETIC_PROCESS	28	0.705642	2.0695	0	0.00301016	0.05	838	tags=36%, list=5%, signal=38%
GO_REGULATION_OF_AMPA_RECEPTOR_ACTIVITY	22	0.729625	2.05103	0	0.0038045	0.066	2800	tags=55%, list=18%, signal=66%
GO_POSITIVE_REGULATION_OF_EPITHELIAL_CELL_MIGRATION	136	0.534786	2.04245	0	0.00414749	0.076	3920	tags=44%, list=25%, signal=58%
GO_POSITIVE_REGULATION_OF_ENDOTHELIAL_CELL_MIGRATION	95	0.558357	2.01988	0	0.00607379	0.109	2841	tags=37%, list=18%, signal=45%
GO_NEPHRON_EPITHELIUM_DEVELOPMENT	95	0.549282	2.01872	0	0.00599153	0.111	4356	tags=49%, list=28%, signal=68%
GO_NEPHRON_MORPHOGENESIS	67	0.575956	2.00535	0	0.00748541	0.147	4356	tags=49%, list=28%, signal=68%
GO_DENDRITIC_SPINE_DEVELOPMENT	97	0.548648	2.00207	0	0.00748434	0.152	2394	tags=35%, list=15%, signal=41%
