# Supplementary material for: Fine‐Tuning of Cholesterol Homeostasis Controls Erythroid Differentiation
Source: Adv Sci (Weinh). 2021 Nov 5;9(2):2102669. doi: 10.1002/advs.202102669 (PMC8805577; doi:10.1002/advs.202102669)
Supplement: Supplementary file 4 — Supplemental Table 2 [file ADVS-9-2102669-s005.xlsx]

## Sheet: Upregulation
NAME	SIZE	ES	NES	NOM p-val	FDR q-val	FWER p-val	RANK AT MAX	LEADING EDGE
GO_COTRANSLATIONAL_PROTEIN_TARGETING_TO_MEMBRANE	96	-0.816793	-3.74666	0	0	0	1640	tags=80%, list=10%, signal=89%
GO_ESTABLISHMENT_OF_PROTEIN_LOCALIZATION_TO_ENDOPLASMIC_RETICULUM	108	-0.781025	-3.60696	0	0	0	1640	tags=73%, list=10%, signal=81%
GO_NUCLEAR_TRANSCRIBED_MRNA_CATABOLIC_PROCESS_NONSENSE_MEDIATED_DECAY	118	-0.742909	-3.52243	0	0	0	1640	tags=67%, list=10%, signal=74%
GO_PROTEIN_LOCALIZATION_TO_ENDOPLASMIC_RETICULUM	132	-0.690085	-3.34312	0	0	0	1640	tags=62%, list=10%, signal=69%
GO_MITOCHONDRIAL_GENE_EXPRESSION	164	-0.677629	-3.33108	0	0	0	3674	tags=75%, list=23%, signal=97%
GO_MITOCHONDRIAL_TRANSLATIONAL_TERMINATION	89	-0.721766	-3.28722	0	0	0	3366	tags=82%, list=21%, signal=104%
GO_MITOCHONDRIAL_TRANSLATION	137	-0.692174	-3.24328	0	0	0	3674	tags=77%, list=23%, signal=100%
GO_ATP_SYNTHESIS_COUPLED_ELECTRON_TRANSPORT	81	-0.726014	-3.23697	0	0	0	3585	tags=84%, list=23%, signal=108%
GO_TRANSLATIONAL_INITIATION	183	-0.631949	-3.16258	0	0	0	2343	tags=60%, list=15%, signal=70%
GO_TRANSLATIONAL_ELONGATION	132	-0.649999	-3.15992	0	0	0	3617	tags=73%, list=23%, signal=95%
GO_OXIDATIVE_PHOSPHORYLATION	124	-0.658361	-3.15129	0	0	0	3585	tags=75%, list=23%, signal=96%
GO_RIBOSOME_BIOGENESIS	280	-0.588176	-3.13158	0	0	0	4602	tags=70%, list=29%, signal=98%
GO_VIRAL_GENE_EXPRESSION	190	-0.615725	-3.06733	0	0	0	3003	tags=59%, list=19%, signal=72%
GO_TRANSLATIONAL_TERMINATION	104	-0.660218	-3.04216	0	0	0	3383	tags=73%, list=21%, signal=92%
GO_RESPIRATORY_ELECTRON_TRANSPORT_CHAIN	99	-0.660039	-3.01934	0	0	0	3585	tags=74%, list=23%, signal=95%
GO_RIBONUCLEOPROTEIN_COMPLEX_BIOGENESIS	404	-0.547385	-3.01126	0	0	0	4495	tags=66%, list=29%, signal=90%
GO_NUCLEAR_TRANSCRIBED_MRNA_CATABOLIC_PROCESS	202	-0.607651	-3.0093	0	0	0	1991	tags=50%, list=13%, signal=56%
GO_RRNA_METABOLIC_PROCESS	216	-0.586446	-2.99106	0	0	0	4677	tags=71%, list=30%, signal=100%
GO_MITOCHONDRIAL_RESPIRATORY_CHAIN_COMPLEX_ASSEMBLY	88	-0.679925	-2.91613	0	0	0	3753	tags=76%, list=24%, signal=99%
GO_NADH_DEHYDROGENASE_COMPLEX_ASSEMBLY	56	-0.710472	-2.88396	0	0	0	2842	tags=75%, list=18%, signal=91%
GO_RIBOSOME_ASSEMBLY	57	-0.721031	-2.87795	0	0	0	2979	tags=68%, list=19%, signal=84%
GO_MITOCHONDRIAL_ELECTRON_TRANSPORT_NADH_TO_UBIQUINONE	45	-0.740518	-2.8509	0	0	0	2842	tags=82%, list=18%, signal=100%
GO_NCRNA_PROCESSING	359	-0.532269	-2.84533	0	0	0	4734	tags=66%, list=30%, signal=92%
GO_TRNA_METABOLIC_PROCESS	178	-0.569133	-2.79349	0	0	0	4491	tags=69%, list=28%, signal=96%
GO_RIBOSOMAL_LARGE_SUBUNIT_BIOGENESIS	66	-0.665059	-2.79294	0	0	0	3568	tags=67%, list=23%, signal=86%
GO_CYTOPLASMIC_TRANSLATION	92	-0.610669	-2.75689	0	0	0	2610	tags=60%, list=17%, signal=71%
GO_NCRNA_METABOLIC_PROCESS	448	-0.494052	-2.69461	0	0	0	4734	tags=64%, list=30%, signal=89%
GO_CELLULAR_RESPIRATION	167	-0.545375	-2.69292	0	0	0	3597	tags=60%, list=23%, signal=77%
GO_DNA_DEPENDENT_DNA_REPLICATION	141	-0.550025	-2.69112	0	0	0	4245	tags=66%, list=27%, signal=89%
GO_DNA_TEMPLATED_TRANSCRIPTION_ELONGATION	107	-0.563095	-2.6586	0	0	0	4648	tags=62%, list=29%, signal=87%
GO_RNA_SPLICING_VIA_TRANSESTERIFICATION_REACTIONS	330	-0.496857	-2.64494	0	0	0	4595	tags=64%, list=29%, signal=88%
GO_RIBONUCLEOPROTEIN_COMPLEX_SUBUNIT_ORGANIZATION	184	-0.531219	-2.64237	0	0	0	4052	tags=61%, list=26%, signal=82%
GO_TRNA_PROCESSING	124	-0.541166	-2.62203	0	0	0	4734	tags=69%, list=30%, signal=97%
GO_RIBOSOMAL_SMALL_SUBUNIT_BIOGENESIS	65	-0.622955	-2.6219	0	0	0	4633	tags=77%, list=29%, signal=108%
GO_CELL_CYCLE_DNA_REPLICATION	63	-0.624241	-2.6135	0	0	0	3787	tags=75%, list=24%, signal=98%
GO_PROTEIN_TARGETING_TO_MEMBRANE	182	-0.519855	-2.60719	0	0	0	1640	tags=45%, list=10%, signal=49%
GO_AMINO_ACID_ACTIVATION	48	-0.666598	-2.60654	0	0	0	4051	tags=77%, list=26%, signal=103%
GO_DNA_REPLICATION_INITIATION	35	-0.700599	-2.6011	0	0	0	3494	tags=80%, list=22%, signal=103%
GO_MRNA_EXPORT_FROM_NUCLEUS	107	-0.54973	-2.59634	0	0	0	4706	tags=66%, list=30%, signal=94%
GO_RNA_SPLICING	415	-0.47061	-2.57248	0	0	0	4573	tags=61%, list=29%, signal=84%
GO_RNA_EXPORT_FROM_NUCLEUS	132	-0.534863	-2.54553	0	0	0	4706	tags=64%, list=30%, signal=90%
GO_RIBOSOMAL_SMALL_SUBUNIT_ASSEMBLY	16	-0.841079	-2.5199	0	0	0	1110	tags=75%, list=7%, signal=81%
GO_TRANSCRIPTION_COUPLED_NUCLEOTIDE_EXCISION_REPAIR	71	-0.591835	-2.5152	0	0	0	3765	tags=63%, list=24%, signal=83%
GO_TRANSCRIPTION_ELONGATION_FROM_RNA_POLYMERASE_II_PROMOTER	79	-0.563855	-2.5141	0	0	0	4648	tags=63%, list=29%, signal=89%
GO_ANAPHASE_PROMOTING_COMPLEX_DEPENDENT_CATABOLIC_PROCESS	81	-0.568608	-2.50732	0	0	0	3950	tags=62%, list=25%, signal=82%
GO_TELOMERE_MAINTENANCE_VIA_SEMI_CONSERVATIVE_REPLICATION	27	-0.73357	-2.48225	0	0	0	3370	tags=89%, list=21%, signal=113%
GO_HISTONE_EXCHANGE	51	-0.619429	-2.48124	0	0	0	2994	tags=47%, list=19%, signal=58%
GO_INNER_MITOCHONDRIAL_MEMBRANE_ORGANIZATION	45	-0.639814	-2.45928	0	0	0	3799	tags=73%, list=24%, signal=96%
GO_ATP_DEPENDENT_CHROMATIN_REMODELING	80	-0.559425	-2.45871	0	0	0	3490	tags=45%, list=22%, signal=58%
GO_SPLICEOSOMAL_SNRNP_ASSEMBLY	37	-0.660444	-2.45173	0	0	0	4052	tags=70%, list=26%, signal=94%
GO_ATP_METABOLIC_PROCESS	270	-0.462612	-2.42364	0	0	0	2892	tags=43%, list=18%, signal=52%
GO_MRNA_PROCESSING	480	-0.439787	-2.41758	0	0	0	4675	tags=59%, list=30%, signal=81%
GO_RIBOSOMAL_LARGE_SUBUNIT_ASSEMBLY	28	-0.700637	-2.37918	0	0	0	2979	tags=68%, list=19%, signal=84%
GO_DNA_REPLICATION_INDEPENDENT_NUCLEOSOME_ORGANIZATION	48	-0.604856	-2.37728	0	0	0	4156	tags=63%, list=26%, signal=85%
GO_TRNA_MODIFICATION	83	-0.535792	-2.3745	0	0	0	4734	tags=67%, list=30%, signal=96%
GO_CHROMATIN_REMODELING_AT_CENTROMERE	41	-0.630967	-2.37292	0	0	0	2994	tags=51%, list=19%, signal=63%
GO_RNA_CATABOLIC_PROCESS	387	-0.441593	-2.34604	0	0	0	3451	tags=48%, list=22%, signal=60%
GO_MITOCHONDRIAL_RNA_METABOLIC_PROCESS	46	-0.591287	-2.33533	0	1.29728e-05	0.001	3446	tags=61%, list=22%, signal=78%
GO_ATP_SYNTHESIS_COUPLED_PROTON_TRANSPORT	22	-0.704036	-2.33295	0	2.61399e-05	0.002	3712	tags=91%, list=24%, signal=119%
GO_RNA_MODIFICATION	150	-0.463728	-2.32232	0	5.15689e-05	0.004	4734	tags=63%, list=30%, signal=90%
GO_NEGATIVE_REGULATION_OF_CELL_CYCLE_G2_M_PHASE_TRANSITION	99	-0.505138	-2.31859	0	5.07236e-05	0.004	4111	tags=65%, list=26%, signal=87%
GO_MATURATION_OF_SSU_RRNA	46	-0.581867	-2.30684	0	6.23631e-05	0.005	4633	tags=74%, list=29%, signal=104%
GO_DNA_REPLICATION	258	-0.442342	-2.29895	0	7.38678e-05	0.006	4245	tags=56%, list=27%, signal=75%
GO_DNA_GEOMETRIC_CHANGE	111	-0.484062	-2.29517	0	7.27137e-05	0.006	3987	tags=53%, list=25%, signal=71%
GO_AEROBIC_ELECTRON_TRANSPORT_CHAIN	17	-0.740503	-2.28983	0	8.37052e-05	0.007	3564	tags=88%, list=23%, signal=114%
GO_CRISTAE_FORMATION	32	-0.633509	-2.28766	0	9.45408e-05	0.008	3712	tags=72%, list=24%, signal=94%
GO_MATURATION_OF_LSU_RRNA	21	-0.696467	-2.27366	0.00323625	0.000104735	0.009	3568	tags=67%, list=23%, signal=86%
GO_AEROBIC_RESPIRATION	78	-0.523477	-2.25759	0	0.000172242	0.015	3597	tags=59%, list=23%, signal=76%
GO_REGULATION_OF_CELLULAR_AMINO_ACID_METABOLIC_PROCESS	60	-0.532275	-2.253	0	0.000181377	0.016	3401	tags=55%, list=22%, signal=70%
GO_NUCLEOTIDE_EXCISION_REPAIR	106	-0.48868	-2.25056	0	0.000178786	0.016	3200	tags=50%, list=20%, signal=62%
GO_CENTROMERE_COMPLEX_ASSEMBLY	49	-0.584185	-2.24302	0	0.00023128	0.021	3526	tags=49%, list=22%, signal=63%
GO_CYTOPLASMIC_TRANSLATIONAL_INITIATION	29	-0.633769	-2.24067	0	0.000239026	0.022	3877	tags=72%, list=25%, signal=96%
GO_DNA_STRAND_ELONGATION_INVOLVED_IN_DNA_REPLICATION	17	-0.755554	-2.23268	0	0.00028954	0.027	3494	tags=88%, list=22%, signal=113%
GO_TRANSCRIPTION_ELONGATION_FROM_RNA_POLYMERASE_I_PROMOTER	29	-0.636002	-2.2301	0	0.000295315	0.028	3765	tags=59%, list=24%, signal=77%
GO_ERROR_PRONE_TRANSLESION_SYNTHESIS	20	-0.723082	-2.22281	0	0.000322529	0.031	2803	tags=75%, list=18%, signal=91%
GO_POSTREPLICATION_REPAIR	51	-0.544727	-2.18635	0	0.00050588	0.049	5086	tags=75%, list=32%, signal=110%
GO_MITOCHONDRIAL_RNA_PROCESSING	16	-0.710711	-2.17894	0	0.000539422	0.053	3287	tags=88%, list=21%, signal=110%
GO_ELECTRON_TRANSPORT_CHAIN	162	-0.441699	-2.17611	0	0.000542575	0.054	2844	tags=48%, list=18%, signal=58%
GO_REGULATION_OF_DNA_TEMPLATED_TRANSCRIPTION_ELONGATION	49	-0.556488	-2.17372	0	0.000565579	0.056	4648	tags=63%, list=29%, signal=89%
GO_MRNA_CIS_SPLICING_VIA_SPLICEOSOME	30	-0.623607	-2.1577	0	0.000696025	0.069	4494	tags=63%, list=29%, signal=88%
GO_RNA_LOCALIZATION	219	-0.423624	-2.15552	0	0.000706913	0.071	4717	tags=58%, list=30%, signal=82%
GO_NUCLEOTIDE_EXCISION_REPAIR_DNA_GAP_FILLING	23	-0.647847	-2.15492	0	0.000708034	0.072	3370	tags=74%, list=21%, signal=94%
GO_IRON_SULFUR_CLUSTER_ASSEMBLY	20	-0.669899	-2.15333	0	0.000709206	0.073	4448	tags=80%, list=28%, signal=111%
GO_RNA_3_END_PROCESSING	139	-0.443784	-2.14801	0	0.000720008	0.075	4814	tags=61%, list=31%, signal=87%
GO_MRNA_3_END_PROCESSING	97	-0.465642	-2.14341	0	0.000767175	0.081	4675	tags=63%, list=30%, signal=89%
GO_RNA_CAPPING	33	-0.593573	-2.13293	0	0.000903646	0.096	4040	tags=67%, list=26%, signal=89%
GO_TRANSLESION_SYNTHESIS	41	-0.561818	-2.13198	0	0.000893259	0.096	3370	tags=54%, list=21%, signal=68%
GO_MATURATION_OF_SSU_RRNA_FROM_TRICISTRONIC_RRNA_TRANSCRIPT_SSU_RRNA_5_8S_RRNA_LSU_RRNA	34	-0.592993	-2.12733	0	0.000936184	0.102	4633	tags=74%, list=29%, signal=104%
GO_DNA_STRAND_ELONGATION	24	-0.660097	-2.12598	0	0.000942966	0.103	3494	tags=71%, list=22%, signal=91%
GO_DNA_TEMPLATED_TRANSCRIPTION_TERMINATION	73	-0.495964	-2.10513	0	0.00122033	0.132	3765	tags=49%, list=24%, signal=64%
GO_NCRNA_EXPORT_FROM_NUCLEUS	37	-0.555499	-2.09684	0	0.00134445	0.146	4775	tags=65%, list=30%, signal=93%
GO_ERROR_FREE_TRANSLESION_SYNTHESIS	20	-0.662973	-2.09339	0	0.00136327	0.15	2803	tags=55%, list=18%, signal=67%
GO_PROTEIN_LOCALIZATION_TO_KINETOCHORE	17	-0.701264	-2.09284	0	0.00134862	0.15	3526	tags=65%, list=22%, signal=83%
GO_POSITIVE_REGULATION_OF_TELOMERASE_RNA_LOCALIZATION_TO_CAJAL_BODY	15	-0.704336	-2.08681	0	0.00146768	0.161	4673	tags=100%, list=30%, signal=142%
GO_RNA_METHYLATION	76	-0.482431	-2.069	0	0.0018001	0.196	4550	tags=59%, list=29%, signal=83%
GO_MRNA_TRANSPORT	141	-0.426603	-2.05815	0	0.0019675	0.215	4706	tags=55%, list=30%, signal=78%
GO_REGULATION_OF_MITOCHONDRIAL_GENE_EXPRESSION	28	-0.581637	-2.04422	0	0.00236566	0.258	3973	tags=68%, list=25%, signal=91%
GO_REGULATION_OF_TRANSLATIONAL_FIDELITY	19	-0.650889	-2.04074	0.00315457	0.0024436	0.268	5088	tags=89%, list=32%, signal=132%
GO_POSITIVE_REGULATION_OF_DNA_TEMPLATED_TRANSCRIPTION_ELONGATION	31	-0.571274	-2.03573	0	0.00260134	0.283	4648	tags=65%, list=29%, signal=91%
GO_INTERSTRAND_CROSS_LINK_REPAIR	51	-0.501957	-2.0338	0	0.00262214	0.286	2948	tags=47%, list=19%, signal=58%
GO_FORMATION_OF_CYTOPLASMIC_TRANSLATION_INITIATION_COMPLEX	15	-0.705892	-2.03153	0	0.00263452	0.288	3877	tags=87%, list=25%, signal=115%
GO_CYTOCHROME_COMPLEX_ASSEMBLY	33	-0.556372	-2.03068	0	0.00263961	0.291	3753	tags=61%, list=24%, signal=79%
GO_NEGATIVE_REGULATION_OF_MRNA_PROCESSING	30	-0.579269	-2.02983	0	0.00265161	0.296	4708	tags=67%, list=30%, signal=95%
GO_NUCLEOSIDE_TRIPHOSPHATE_METABOLIC_PROCESS	101	-0.436854	-2.02695	0	0.00270881	0.305	2703	tags=40%, list=17%, signal=47%
GO_NUCLEAR_TRANSCRIBED_MRNA_CATABOLIC_PROCESS_EXONUCLEOLYTIC	35	-0.552449	-2.02472	0	0.00274383	0.309	3493	tags=57%, list=22%, signal=73%
GO_SNRNA_TRANSCRIPTION	72	-0.480401	-2.02366	0	0.00276251	0.312	4644	tags=57%, list=29%, signal=80%
GO_RNA_SURVEILLANCE	15	-0.68795	-2.01366	0	0.00308948	0.345	3334	tags=73%, list=21%, signal=93%
GO_NUCLEOSIDE_TRIPHOSPHATE_BIOSYNTHETIC_PROCESS	73	-0.464852	-2.00968	0	0.00321999	0.358	3712	tags=51%, list=24%, signal=66%
GO_PROTEIN_LOCALIZATION_TO_CHROMOSOME_CENTROMERIC_REGION	21	-0.619882	-2.0053	0.00323625	0.00334196	0.369	5034	tags=76%, list=32%, signal=112%
GO_NEGATIVE_REGULATION_OF_MRNA_SPLICING_VIA_SPLICEOSOME	21	-0.625872	-2.00071	0.00306748	0.00353834	0.39	4708	tags=76%, list=30%, signal=108%
GO_NUCLEAR_EXPORT	191	-0.403903	-2.00026	0	0.00352803	0.392	4706	tags=55%, list=30%, signal=78%
GO_NUCLEOTIDE_EXCISION_REPAIR_DNA_INCISION	39	-0.53493	-1.99588	0	0.00371228	0.41	3011	tags=54%, list=19%, signal=66%
GO_DNA_SYNTHESIS_INVOLVED_IN_DNA_REPAIR	51	-0.506492	-1.98827	0	0.00397675	0.434	5086	tags=67%, list=32%, signal=98%
GO_MATURATION_OF_5_8S_RRNA	26	-0.595938	-1.98813	0	0.00394186	0.434	4814	tags=69%, list=31%, signal=99%
GO_CLEAVAGE_INVOLVED_IN_RRNA_PROCESSING	21	-0.621017	-1.98235	0.00308642	0.00419399	0.461	4814	tags=76%, list=31%, signal=110%
GO_POLY_A_PLUS_MRNA_EXPORT_FROM_NUCLEUS	17	-0.640594	-1.97874	0.00634921	0.00431851	0.476	1764	tags=35%, list=11%, signal=40%
GO_TERMINATION_OF_RNA_POLYMERASE_II_TRANSCRIPTION	35	-0.539549	-1.97726	0	0.0043554	0.479	4675	tags=69%, list=30%, signal=97%
GO_TRNA_5_END_PROCESSING	15	-0.676717	-1.97094	0	0.00457079	0.499	3353	tags=73%, list=21%, signal=93%
GO_RESOLUTION_OF_MEIOTIC_RECOMBINATION_INTERMEDIATES	16	-0.660093	-1.96821	0.00298507	0.00465118	0.503	2850	tags=50%, list=18%, signal=61%
GO_ESTABLISHMENT_OF_RNA_LOCALIZATION	186	-0.406455	-1.96705	0	0.00466389	0.508	4706	tags=54%, list=30%, signal=76%
GO_DNA_UNWINDING_INVOLVED_IN_DNA_REPLICATION	15	-0.67214	-1.9529	0.00544959	0.00538304	0.572	2890	tags=60%, list=18%, signal=73%
GO_DEOXYRIBONUCLEOSIDE_TRIPHOSPHATE_METABOLIC_PROCESS	17	-0.6351	-1.95246	0.00293255	0.00537022	0.574	2449	tags=47%, list=16%, signal=56%
GO_PROTEIN_TARGETING	411	-0.353858	-1.95215	0	0.00533915	0.574	1948	tags=29%, list=12%, signal=32%
GO_RESPIRATORY_CHAIN_COMPLEX_IV_ASSEMBLY	23	-0.599226	-1.94906	0.00641026	0.0054727	0.595	3753	tags=61%, list=24%, signal=80%
GO_TELOMERASE_RNA_LOCALIZATION	19	-0.619195	-1.94865	0	0.00544815	0.597	4717	tags=95%, list=30%, signal=135%
GO_TRANSCRIPTION_PREINITIATION_COMPLEX_ASSEMBLY	40	-0.510038	-1.94646	0	0.00552873	0.606	4066	tags=55%, list=26%, signal=74%
GO_RRNA_MODIFICATION	33	-0.549547	-1.94377	0	0.00564797	0.616	4550	tags=73%, list=29%, signal=102%
GO_PURINE_NUCLEOSIDE_TRIPHOSPHATE_METABOLIC_PROCESS	78	-0.458617	-1.94081	0	0.00578187	0.624	2611	tags=42%, list=17%, signal=50%
GO_ESTABLISHMENT_OF_PROTEIN_LOCALIZATION_TO_MITOCHONDRIAL_MEMBRANE	17	-0.648681	-1.94037	0.00298507	0.00576712	0.625	4417	tags=76%, list=28%, signal=106%
GO_ESTABLISHMENT_OF_PROTEIN_LOCALIZATION_TO_MEMBRANE	311	-0.362198	-1.9341	0	0.00605432	0.645	1487	tags=29%, list=9%, signal=31%
GO_REGULATION_OF_SIGNAL_TRANSDUCTION_BY_P53_CLASS_MEDIATOR	173	-0.388531	-1.93256	0	0.0060744	0.649	3870	tags=49%, list=25%, signal=64%
GO_DNA_DEPENDENT_DNA_REPLICATION_MAINTENANCE_OF_FIDELITY	40	-0.506719	-1.92462	0	0.00658614	0.673	4508	tags=63%, list=29%, signal=87%
GO_KINETOCHORE_ORGANIZATION	20	-0.62493	-1.91278	0	0.00733236	0.717	4262	tags=60%, list=27%, signal=82%
GO_MISMATCH_REPAIR	34	-0.52552	-1.91196	0	0.00734846	0.722	4583	tags=65%, list=29%, signal=91%
GO_MATURATION_OF_5_8S_RRNA_FROM_TRICISTRONIC_RRNA_TRANSCRIPT_SSU_RRNA_5_8S_RRNA_LSU_RRNA	21	-0.593202	-1.91058	0	0.00739318	0.723	4814	tags=71%, list=31%, signal=103%
GO_PROTEIN_IMPORT_INTO_MITOCHONDRIAL_MATRIX	18	-0.613137	-1.90754	0.00311526	0.00760332	0.735	3026	tags=72%, list=19%, signal=89%
GO_NUCLEIC_ACID_PHOSPHODIESTER_BOND_HYDROLYSIS	278	-0.350592	-1.90582	0	0.00764519	0.741	3604	tags=42%, list=23%, signal=54%
GO_MITOCHONDRIAL_TRANSMEMBRANE_TRANSPORT	90	-0.41418	-1.89827	0	0.00807162	0.764	3492	tags=52%, list=22%, signal=67%
GO_DOUBLE_STRAND_BREAK_REPAIR	239	-0.363508	-1.8946	0	0.00832833	0.772	4001	tags=46%, list=25%, signal=61%
GO_MITOCHONDRIAL_RESPIRATORY_CHAIN_COMPLEX_IV_ASSEMBLY	20	-0.586423	-1.8913	0	0.00854052	0.781	3753	tags=60%, list=24%, signal=79%
GO_TELOMERE_ORGANIZATION	162	-0.385781	-1.87794	0	0.00958009	0.818	3929	tags=50%, list=25%, signal=66%
GO_REGULATION_OF_DNA_DEPENDENT_DNA_REPLICATION	46	-0.487764	-1.87742	0	0.0095728	0.819	4462	tags=63%, list=28%, signal=88%
GO_DNA_REPLICATION_CHECKPOINT	16	-0.634491	-1.87601	0.00617284	0.00964778	0.823	2252	tags=69%, list=14%, signal=80%
