# Supplementary material for: Fine‐Tuning of Cholesterol Homeostasis Controls Erythroid Differentiation
Source: Adv Sci (Weinh). 2021 Nov 5;9(2):2102669. doi: 10.1002/advs.202102669 (PMC8805577; doi:10.1002/advs.202102669)
Supplement: Supplementary file 5 — Supplemental Table 3 [file ADVS-9-2102669-s004.xlsx]

## Sheet: SRE-UP&EST-DOWN
Category	Term	Count	%	PValue	Genes	List Total	Pop Hits	Pop Total	Fold Enrichment	Bonferroni	Benjamini	FDR
KEGG_PATHWAY	mmu00100:Steroid biosynthesis	10	4.4843	2.40375e-12	SQLE, NSDHL, SC5D, DHCR24, DHCR7, HSD17B7, LSS, CYP51, FDFT1, TM7SF2	117	19	7691	34.5974	4.59115e-10	4.61519e-10	4.54308e-10
KEGG_PATHWAY	mmu01130:Biosynthesis of antibiotics	22	9.86547	5.08361e-12	IDI1, FDPS, ACSS2, MVK, HMGCS1, GM38481, HMGCR, PGD, HSD17B7, LSS, ACAT2, CYP51, PAPSS1, TM7SF2, SQLE, ACLY, NSDHL, SC5D, ALDOC, MVD, PCYOX1, FDFT1	117	214	7691	6.75781	9.70968e-10	4.88027e-10	4.80402e-10
KEGG_PATHWAY	mmu00900:Terpenoid backbone biosynthesis	10	4.4843	2.02181e-11	FDPS, IDI1, MVK, HMGCS1, PMVK, GM38481, MVD, HMGCR, ACAT2, PCYOX1	117	23	7691	28.5805	3.86165e-09	1.29396e-09	1.27374e-09
KEGG_PATHWAY	mmu01100:Metabolic pathways	49	21.9731	1.32344e-10	PYGB, PANK1, TM7SF2, NSDHL, PNP, ACADL, NAMPT, ME1, ATP6V1G1, HMGCS1, ACSL1, CHPF2, GM38481, ACSL3, PGD, LSS, ACLY, BTD, ALDOC, MVD, ALDH1A7, IDI1, MVK, ACSS2, PNP2, HSD17B12, HMGCR, HSD17B7, ACAT2, PAPSS1, AGPAT4, RDH11, PMVK, SC5D, FDFT1, FDPS, GCH1, CHKA, MMAB, MTHFR, DHCR24, CYP51, QDPR, SQLE, GALE, P4HA2, FASN, DHCR7, POLR3K	117	1269	7691	2.53823	2.52778e-08	6.35252e-09	6.25327e-09
KEGG_PATHWAY	mmu01212:Fatty acid metabolism	10	4.4843	5.28785e-08	ACADL, ACSL1, FASN, TECR, SCD2, ELOVL6, SCD1, HSD17B12, ACSL3, ACAT2	117	51	7691	12.8892	1.00997e-05	2.03054e-06	1.99881e-06
KEGG_PATHWAY	mmu01040:Biosynthesis of unsaturated fatty acids	5	2.24215	0.000659509	TECR, SCD2, ELOVL6, SCD1, HSD17B12	117	27	7691	12.1732	0.118392	0.0211043	0.0207745
GOTERM_BP_DIRECT	GO:0006695~cholesterol biosynthetic process	16	7.17489	6.23151e-22	IDI1, FDPS, MVK, HMGCS1, DHCR24, GM38481, HMGCR, HSD17B7, LSS, CYP51, TM7SF2, NSDHL, PMVK, MVD, DHCR7, FDFT1	192	32	18082	47.0885	7.45289e-19	7.45289e-19	7.37811e-19
GOTERM_BP_DIRECT	GO:0016126~sterol biosynthetic process	14	6.27803	2.35411e-19	FDPS, MVK, HMGCS1, DHCR24, HMGCR, CYP51, TM7SF2, SQLE, NSDHL, PMVK, SC5D, MVD, DHCR7, FDFT1	192	27	18082	48.8326	2.81551e-16	1.40776e-16	1.39363e-16
GOTERM_BP_DIRECT	GO:0006694~steroid biosynthetic process	17	7.62332	2.21272e-18	FDPS, MVK, HMGCS1, TECR, DHCR24, HSD17B12, HMGCR, HSD17B7, LSS, CYP51, TM7SF2, NSDHL, PMVK, SC5D, MVD, DHCR7, FDFT1	192	62	18082	25.8227	2.64641e-15	8.82137e-16	8.73286e-16
GOTERM_BP_DIRECT	GO:0006629~lipid metabolic process	33	14.7982	1.56489e-17	MVK, TECR, PCSK9, HSD17B12, HMGCR, HSD17B7, TM7SF2, AGPAT4, FADS3, NSDHL, ACADL, PMVK, SCD2, SC5D, HACL1, SCD1, LDLR, FDFT1, FDPS, SLC16A1, HMGCS1, CHKA, ACSL1, DHCR24, ELOVL6, ACSL3, LSS, ACSF2, CYP51, ACLY, FASN, MVD, DHCR7	192	459	18082	6.7709	1.87161e-14	4.67902e-15	4.63207e-15
GOTERM_BP_DIRECT	GO:0008202~steroid metabolic process	15	6.72646	2.21536e-13	FDPS, MVK, HMGCS1, PCSK9, DHCR24, HMGCR, CYP51, TM7SF2, NSDHL, PMVK, SC5D, MVD, DHCR7, LDLR, FDFT1	192	84	18082	16.8173	2.64901e-10	5.29915e-11	5.24598e-11
GOTERM_BP_DIRECT	GO:0008203~cholesterol metabolic process	15	6.72646	5.08911e-13	FDPS, MVK, HMGCS1, PCSK9, DHCR24, HMGCR, CYP51, TM7SF2, SQLE, NSDHL, PMVK, MVD, DHCR7, LDLR, FDFT1	192	89	18082	15.8725	6.08676e-10	1.01443e-10	1.00425e-10
GOTERM_BP_DIRECT	GO:0008299~isoprenoid biosynthetic process	9	4.03587	2.99855e-12	FDPS, IDI1, MVK, HMGCS1, PMVK, GM38481, MVD, HMGCR, FDFT1	192	17	18082	49.8585	3.58633e-09	5.12324e-10	5.07184e-10
GOTERM_BP_DIRECT	GO:0055114~oxidation-reduction process	29	13.0045	6.04884e-10	TECR, HR, HSD17B12, HMGCR, HSD17B7, TM7SF2, FADS3, NSDHL, ACADL, RDH11, SCD2, ME1, SC5D, SCD1, SNCA, FDFT1, VAT1, MTHFR, DHCR24, PGD, CYP51, QDPR, SQLE, P4HA2, FASN, PYROXD2, DHCR7, ALDH1A7, PCYOX1	192	676	18082	4.04014	7.23442e-07	9.04302e-08	8.95229e-08
GOTERM_BP_DIRECT	GO:0006633~fatty acid biosynthetic process	10	4.4843	8.29212e-08	FADS3, ACLY, FASN, TECR, SCD2, SC5D, ELOVL6, SCD1, HSD17B12, ACSL3	192	74	18082	12.7266	9.91689e-05	1.10193e-05	1.09087e-05
GOTERM_BP_DIRECT	GO:0008152~metabolic process	20	8.96861	4.90544e-07	PYGB, ACSS2, CAMK1D, MVK, GCH1, HMGCS1, ACSL1, ISOC2A, MTHFR, ACSL3, ACSF2, ACAT2, PAPSS1, AGPAT4, ACLY, ACADL, FASN, ECHDC1, ALDH1A7, FDFT1	192	463	18082	4.06812	0.000586519	5.86691e-05	5.80804e-05
GOTERM_BP_DIRECT	GO:0006631~fatty acid metabolic process	11	4.93274	6.30722e-06	FADS3, ACADL, ACSL1, FASN, TECR, SCD2, ELOVL6, SCD1, ACSL3, ACSF2, SNCA	192	156	18082	6.64069	0.00751508	0.000685767	0.000678886
GOTERM_BP_DIRECT	GO:0008610~lipid biosynthetic process	5	2.24215	1.11163e-05	ACLY, ACSS2, ACSL1, SCD1, FDFT1	192	14	18082	33.6347	0.0132072	0.00110792	0.00109681
GOTERM_BP_DIRECT	GO:0019287~isopentenyl diphosphate biosynthetic process, mevalonate pathway	3	1.34529	0.000330676	MVK, PMVK, MVD	192	3	18082	94.1771	0.326693	0.0304222	0.0301169
GOTERM_BP_DIRECT	GO:0016310~phosphorylation	17	7.62332	0.000804293	PDGFRB, CAMK1D, MVK, CHKA, EPHA8, PANK1, TNK1, LMTK3, PKMYT1, PAPSS1, CAMK4, PMVK, ALPK3, FYN, SGK1, PRKACA, TAF1	192	612	18082	2.61603	0.617995	0.0687096	0.0680202
GOTERM_BP_DIRECT	GO:0048661~positive regulation of smooth muscle cell proliferation	6	2.69058	0.00158091	PDGFRB, EGR1, ITGB3, NAMPT, HMGCR, VEGFA	192	80	18082	7.06328	0.84927	0.121028	0.119814
GOTERM_BP_DIRECT	GO:0070508~cholesterol import	3	1.34529	0.00161911	SCARB1, STARD4, LDLR	192	6	18082	47.0885	0.856012	0.121028	0.119814
GOTERM_BP_DIRECT	GO:0045646~regulation of erythrocyte differentiation	3	1.34529	0.00298051	SPI1, HBB-B2, B2M	192	8	18082	35.3164	0.971845	0.209688	0.207584
