# Supplementary material for: Fine‐Tuning of Cholesterol Homeostasis Controls Erythroid Differentiation
Source: Adv Sci (Weinh). 2021 Nov 5;9(2):2102669. doi: 10.1002/advs.202102669 (PMC8805577; doi:10.1002/advs.202102669)
Supplement: Supplementary file 6 — Supplemental Table 4 [file ADVS-9-2102669-s006.xlsx]

## Sheet: SREEST vs EST-UP
GS DETAILS	ES	NES	NOM p-val	FDR q-val	FWER p-val	RANK AT MAX	LEADING EDGE
Details ...	0.5	1.97	0	0.057	0	850	tags=11%, list=6%, signal=11%
NAME	SIZE	ES	NES	NOM p-val	FDR q-val	FWER p-val	RANK AT MAX	LEADING EDGE
GOBP_MEMBRANE_PROTEIN_INTRACELLULAR_DOMAIN_PROTEOLYSIS	19	0.5	1.97	0	0.057	0	850	tags=11%, list=6%, signal=11%
KEGG_CITRATE_CYCLE_TCA_CYCLE	30	0.5	1.94	0	0.057	0.057	867	tags=13%, list=6%, signal=14%
GOBP_ACETYL_COA_BIOSYNTHETIC_PROCESS	22	0.58	1.84	0	0.109	0.151	857	tags=14%, list=6%, signal=14%
GOBP_RIBOSE_PHOSPHATE_BIOSYNTHETIC_PROCESS	179	0.56	1.76	0	0.247	0.376	1058	tags=17%, list=7%, signal=18%
GOBP_PURINE_CONTAINING_COMPOUND_BIOSYNTHETIC_PROCESS	183	0.56	1.75	0	0.248	0.422	1058	tags=17%, list=7%, signal=19%
KEGG_PEROXISOME	75	0.6	1.7	0	0.249	0.532	1176	tags=19%, list=8%, signal=20%
GOBP_REGULATION_OF_RESPONSE_TO_OXIDATIVE_STRESS	71	0.59	1.69	0	0.223	0.58	938	tags=14%, list=6%, signal=15%
GOBP_REGULATION_OF_PHOSPHOLIPID_METABOLIC_PROCESS	34	0.71	1.69	0	0.225	0.532	186	tags=18%, list=1%, signal=18%
GOBP_SULFUR_COMPOUND_BIOSYNTHETIC_PROCESS	168	0.57	1.68	0	0.209	0.628	1058	tags=16%, list=7%, signal=17%
GOBP_NUCLEOSIDE_PHOSPHATE_BIOSYNTHETIC_PROCESS	240	0.52	1.68	0	0.224	0.628	1058	tags=15%, list=7%, signal=16%
GOBP_SULFUR_COMPOUND_METABOLIC_PROCESS	323	0.53	1.67	0	0.238	0.729	2024	tags=20%, list=13%, signal=22%
GOBP_REGULATION_OF_LIPID_BIOSYNTHETIC_PROCESS	176	0.7	1.64	0	0.217	0.842	942	tags=23%, list=6%, signal=25%
GOBP_PURINE_CONTAINING_COMPOUND_METABOLIC_PROCESS	401	0.49	1.64	0	0.225	0.842	1509	tags=15%, list=10%, signal=17%
GOBP_MONOSACCHARIDE_CATABOLIC_PROCESS	57	0.48	1.64	0	0.233	0.842	851	tags=9%, list=6%, signal=9%
GOBP_ANTIGEN_PROCESSING_AND_PRESENTATION_OF_PEPTIDE_ANTIGEN_VIA_MHC_CLASS_I	90	0.43	1.64	0	0.239	0.842	2047	tags=16%, list=13%, signal=18%
GOBP_CERAMIDE_METABOLIC_PROCESS	87	0.5	1.64	0	0.249	0.842	2430	tags=25%, list=16%, signal=30%
GOBP_POSITIVE_REGULATION_OF_CHROMOSOME_SEPARATION	17	0.44	1.63	0	0.209	0.842	169	tags=6%, list=1%, signal=6%
GOBP_NEGATIVE_REGULATION_OF_BLOOD_PRESSURE	33	0.65	1.63	0	0.21	0.842	1395	tags=18%, list=9%, signal=20%
GOBP_ISOPRENOID_METABOLIC_PROCESS	109	0.67	1.63	0	0.21	0.842	1120	tags=22%, list=7%, signal=24%
GOBP_ORGANELLE_DISASSEMBLY	104	0.41	1.63	0	0.214	0.842	2772	tags=24%, list=18%, signal=29%
GOBP_CELLULAR_ALDEHYDE_METABOLIC_PROCESS	53	0.56	1.63	0	0.216	0.842	448	tags=8%, list=3%, signal=8%
GOBP_REGULATION_OF_ACTIVIN_RECEPTOR_SIGNALING_PATHWAY	18	0.65	1.62	0	0.194	0.842	2102	tags=28%, list=14%, signal=32%
GOBP_LOW_DENSITY_LIPOPROTEIN_PARTICLE_CLEARANCE	32	0.75	1.62	0	0.199	0.842	996	tags=22%, list=6%, signal=23%
GOBP_CELL_DEATH_IN_RESPONSE_TO_OXIDATIVE_STRESS	72	0.44	1.62	0	0.199	0.842	3079	tags=24%, list=20%, signal=29%
GOBP_AUTOPHAGY_OF_MITOCHONDRION	72	0.42	1.62	0	0.201	0.842	2772	tags=24%, list=18%, signal=29%
GOBP_ACETYL_COA_METABOLIC_PROCESS	35	0.78	1.62	0	0.203	0.842	857	tags=26%, list=6%, signal=27%
GOBP_DOPAMINE_RECEPTOR_SIGNALING_PATHWAY	34	0.55	1.62	0	0.205	0.842	2402	tags=18%, list=16%, signal=21%
GOBP_RESPONSE_TO_TESTOSTERONE	37	0.61	1.62	0	0.207	0.842	1164	tags=16%, list=8%, signal=18%
GOBP_ALCOHOL_METABOLIC_PROCESS	311	0.65	1.61	0	0.191	0.842	1216	tags=22%, list=8%, signal=23%
GOBP_CELL_DEATH_IN_RESPONSE_TO_HYDROGEN_PEROXIDE	22	0.6	1.61	0	0.192	0.842	938	tags=14%, list=6%, signal=15%
GOBP_ANTIGEN_PROCESSING_AND_PRESENTATION_OF_EXOGENOUS_PEPTIDE_ANTIGEN_VIA_MHC_CLASS_I	73	0.44	1.61	0	0.195	0.842	2033	tags=15%, list=13%, signal=17%
GOBP_CELLULAR_RESPONSE_TO_STARVATION	142	0.49	1.61	0	0.199	0.842	2674	tags=25%, list=17%, signal=30%
GOBP_ORGANIC_HYDROXY_COMPOUND_BIOSYNTHETIC_PROCESS	211	0.69	1.61	0	0.201	0.842	918	tags=22%, list=6%, signal=23%
GOBP_FATTY_ACID_DERIVATIVE_BIOSYNTHETIC_PROCESS	50	0.83	1.6	0	0.205	0.885	1121	tags=36%, list=7%, signal=39%
GOBP_STEROL_TRANSPORT	96	0.59	1.6	0	0.205	0.885	1270	tags=22%, list=8%, signal=24%
KEGG_BUTANOATE_METABOLISM	29	0.61	1.6	0	0.206	0.885	1370	tags=21%, list=9%, signal=23%
GOBP_POSITIVE_REGULATION_OF_METAPHASE_ANAPHASE_TRANSITION_OF_CELL_CYCLE	15	0.47	1.6	0	0.209	0.885	169	tags=7%, list=1%, signal=7%
GOBP_AMYLOID_BETA_CLEARANCE	34	0.71	1.6	0	0.209	0.885	1464	tags=26%, list=10%, signal=29%
GOBP_EXOCYTIC_PROCESS	77	0.51	1.6	0	0.209	0.885	1562	tags=18%, list=10%, signal=20%
GOBP_REGULATION_OF_LIPID_METABOLIC_PROCESS	349	0.6	1.6	0	0.209	0.885	1571	tags=22%, list=10%, signal=24%
GOBP_POSITIVE_REGULATION_OF_MESENCHYMAL_CELL_PROLIFERATION	19	0.66	1.59	0	0.208	0.885	512	tags=16%, list=3%, signal=16%
GOBP_NADP_METABOLIC_PROCESS	32	0.53	1.59	0	0.208	0.946	673	tags=13%, list=4%, signal=13%
GOBP_POSITIVE_REGULATION_OF_PROTEIN_AUTOPHOSPHORYLATION	23	0.64	1.59	0	0.209	0.946	1484	tags=22%, list=10%, signal=24%
GOBP_RESPONSE_TO_STARVATION	177	0.44	1.59	0	0.211	0.885	2751	tags=23%, list=18%, signal=27%
GOBP_REGULATION_OF_INTRINSIC_APOPTOTIC_SIGNALING_PATHWAY_BY_P53_CLASS_MEDIATOR	27	0.51	1.59	0	0.211	0.885	2077	tags=22%, list=13%, signal=26%
KEGG_PENTOSE_PHOSPHATE_PATHWAY	24	0.59	1.59	0	0.212	0.946	673	tags=13%, list=4%, signal=13%
GOBP_ORGANIC_HYDROXY_COMPOUND_METABOLIC_PROCESS	456	0.61	1.59	0	0.213	0.885	1233	tags=19%, list=8%, signal=20%
GOBP_REGULATION_OF_SMALL_MOLECULE_METABOLIC_PROCESS	385	0.52	1.58	0	0.204	0.946	938	tags=13%, list=6%, signal=14%
GOBP_NEGATIVE_REGULATION_OF_RESPONSE_TO_OXIDATIVE_STRESS	17	0.66	1.58	0	0.207	0.946	938	tags=18%, list=6%, signal=19%
GOBP_POSITIVE_REGULATION_OF_RECEPTOR_MEDIATED_ENDOCYTOSIS	47	0.58	1.58	0	0.207	0.946	986	tags=13%, list=6%, signal=14%
GOBP_TERPENOID_METABOLIC_PROCESS	91	0.62	1.58	0	0.207	0.946	1120	tags=20%, list=7%, signal=21%
KEGG_INSULIN_SIGNALING_PATHWAY	122	0.4	1.58	0	0.21	0.946	2024	tags=16%, list=13%, signal=19%
GOBP_REGULATION_OF_STEROID_BIOSYNTHETIC_PROCESS	78	0.82	1.58	0	0.212	0.946	639	tags=32%, list=4%, signal=33%
GOBP_ANTIMICROBIAL_HUMORAL_RESPONSE	61	0.61	1.58	0	0.214	0.946	1967	tags=25%, list=13%, signal=28%
GOBP_REGULATION_OF_FATTY_ACID_BETA_OXIDATION	18	0.59	1.58	0	0.215	0.946	2024	tags=22%, list=13%, signal=26%
GOBP_NUCLEOSIDE_BISPHOSPHATE_METABOLIC_PROCESS	119	0.74	1.57	0	0.207	0.946	1058	tags=28%, list=7%, signal=30%
GOBP_INTRACELLULAR_STEROL_TRANSPORT	24	0.77	1.57	0	0.207	0.946	1021	tags=29%, list=7%, signal=31%
GOBP_NEGATIVE_REGULATION_OF_SIGNALING_RECEPTOR_ACTIVITY	47	0.59	1.57	0	0.208	0.946	475	tags=11%, list=3%, signal=11%
GOBP_NEGATIVE_REGULATION_OF_RECEPTOR_MEDIATED_ENDOCYTOSIS	27	0.58	1.57	0	0.208	0.946	901	tags=11%, list=6%, signal=12%
GOBP_REGULATION_OF_STEROID_METABOLIC_PROCESS	101	0.76	1.57	0	0.208	0.946	1216	tags=32%, list=8%, signal=34%
GOBP_STEROID_BIOSYNTHETIC_PROCESS	156	0.76	1.57	0	0.208	0.946	918	tags=28%, list=6%, signal=29%
GOBP_ALCOHOL_BIOSYNTHETIC_PROCESS	136	0.76	1.57	0	0.208	0.946	918	tags=29%, list=6%, signal=30%
GOBP_FOAM_CELL_DIFFERENTIATION	34	0.67	1.57	0	0.209	0.946	1187	tags=24%, list=8%, signal=25%
GOBP_SEROTONIN_TRANSPORT	16	0.73	1.57	0	0.21	0.946	855	tags=25%, list=6%, signal=26%
GOBP_ANTIMICROBIAL_HUMORAL_IMMUNE_RESPONSE_MEDIATED_BY_ANTIMICROBIAL_PEPTIDE	31	0.66	1.57	0	0.211	0.946	1354	tags=23%, list=9%, signal=25%
GOBP_LONG_CHAIN_FATTY_ACID_BIOSYNTHETIC_PROCESS	25	0.66	1.56	0	0.206	0.946	1033	tags=32%, list=7%, signal=34%
GOBP_VASCULAR_ENDOTHELIAL_GROWTH_FACTOR_PRODUCTION	29	0.68	1.56	0	0.206	0.946	991	tags=24%, list=6%, signal=26%
GOBP_REGULATION_OF_TRIGLYCERIDE_METABOLIC_PROCESS	33	0.71	1.56	0	0.206	0.946	2240	tags=39%, list=15%, signal=46%
GOBP_PEROXISOME_ORGANIZATION	79	0.39	1.56	0	0.208	0.946	1981	tags=14%, list=13%, signal=16%
GOBP_NIK_NF_KAPPAB_SIGNALING	158	0.39	1.56	0	0.208	0.946	2156	tags=13%, list=14%, signal=15%
GOBP_REGULATION_OF_LIPID_STORAGE	48	0.64	1.56	0	0.208	0.946	2306	tags=42%, list=15%, signal=49%
GOBP_VERY_LONG_CHAIN_FATTY_ACID_METABOLIC_PROCESS	28	0.66	1.56	0	0.209	0.946	1981	tags=29%, list=13%, signal=33%
GOBP_POSITIVE_REGULATION_OF_OXIDOREDUCTASE_ACTIVITY	48	0.55	1.56	0	0.209	0.946	1192	tags=21%, list=8%, signal=23%
GOBP_ANTIGEN_PROCESSING_AND_PRESENTATION_OF_PEPTIDE_ANTIGEN	168	0.43	1.56	0	0.209	0.946	2047	tags=17%, list=13%, signal=19%
GOBP_ISOPRENOID_BIOSYNTHETIC_PROCESS	24	0.87	1.56	0	0.213	0.946	265	tags=33%, list=2%, signal=34%
GOBP_MONOCARBOXYLIC_ACID_BIOSYNTHETIC_PROCESS	182	0.57	1.55	0	0.22	1	2134	tags=27%, list=14%, signal=32%
GOBP_ANTIGEN_PROCESSING_AND_PRESENTATION	201	0.43	1.55	0	0.221	1	2119	tags=17%, list=14%, signal=19%
GOBP_HORMONE_METABOLIC_PROCESS	157	0.59	1.55	0	0.221	1	2007	tags=24%, list=13%, signal=28%
GOBP_KILLING_OF_CELLS_IN_OTHER_ORGANISM_INVOLVED_IN_SYMBIOTIC_INTERACTION	16	0.63	1.55	0	0.222	1	1354	tags=13%, list=9%, signal=14%
GOBP_PHOSPHOLIPID_METABOLIC_PROCESS	386	0.51	1.55	0	0.222	1	2642	tags=26%, list=17%, signal=30%
GOBP_ALPHA_AMINO_ACID_CATABOLIC_PROCESS	78	0.5	1.55	0	0.223	1	993	tags=15%, list=6%, signal=16%
GOBP_POSITIVE_REGULATION_OF_CREB_TRANSCRIPTION_FACTOR_ACTIVITY	19	0.68	1.55	0	0.223	1	188	tags=11%, list=1%, signal=11%
GOBP_REGULATION_OF_LIPOPROTEIN_PARTICLE_CLEARANCE	15	0.81	1.55	0	0.224	1	901	tags=27%, list=6%, signal=28%
GOBP_STEROID_METABOLIC_PROCESS	255	0.69	1.55	0	0.225	1	2024	tags=33%, list=13%, signal=37%
KEGG_FRUCTOSE_AND_MANNOSE_METABOLISM	32	0.53	1.54	0	0.22	1	664	tags=9%, list=4%, signal=10%
GOBP_ORGANIC_ACID_CATABOLIC_PROCESS	231	0.47	1.54	0	0.222	1	1563	tags=17%, list=10%, signal=19%
GOBP_REACTIVE_NITROGEN_SPECIES_METABOLIC_PROCESS	65	0.53	1.54	0	0.223	1	1696	tags=20%, list=11%, signal=22%
GOBP_SMALL_MOLECULE_CATABOLIC_PROCESS	373	0.43	1.54	0	0.223	1	1563	tags=14%, list=10%, signal=15%
GOBP_PHOSPHOLIPID_CATABOLIC_PROCESS	44	0.58	1.54	0	0.224	1	2266	tags=23%, list=15%, signal=27%
GOBP_RECEPTOR_CATABOLIC_PROCESS	36	0.59	1.54	0	0.224	1	2380	tags=28%, list=15%, signal=33%
GOBP_CELLULAR_HORMONE_METABOLIC_PROCESS	98	0.61	1.54	0	0.226	1	2113	tags=27%, list=14%, signal=31%
GOBP_MAINTENANCE_OF_CELL_POLARITY	17	0.65	1.54	0	0.226	1	2223	tags=24%, list=14%, signal=27%
KEGG_PRION_DISEASES	32	0.65	1.54	0	0.227	1	991	tags=28%, list=6%, signal=30%
GOBP_SNARE_COMPLEX_ASSEMBLY	18	0.7	1.54	0	0.227	1	2155	tags=39%, list=14%, signal=45%
GOBP_POSITIVE_REGULATION_OF_BLOOD_CIRCULATION	32	0.66	1.53	0	0.215	1	489	tags=16%, list=3%, signal=16%
GOBP_CD8_POSITIVE_ALPHA_BETA_T_CELL_ACTIVATION	25	0.69	1.53	0	0.216	1	1247	tags=32%, list=8%, signal=35%
GOBP_PLASMA_LIPOPROTEIN_PARTICLE_CLEARANCE	47	0.59	1.53	0	0.218	1	996	tags=17%, list=6%, signal=18%
GOBP_INNATE_IMMUNE_RESPONSE_ACTIVATING_SIGNAL_TRANSDUCTION	99	0.47	1.53	0	0.218	1	1159	tags=11%, list=8%, signal=12%
GOBP_POSITIVE_REGULATION_OF_MONOOXYGENASE_ACTIVITY	28	0.57	1.53	0	0.218	1	1192	tags=21%, list=8%, signal=23%
GOBP_ACUTE_INFLAMMATORY_RESPONSE_TO_ANTIGENIC_STIMULUS	19	0.65	1.53	0	0.219	1	1615	tags=26%, list=10%, signal=29%
GOBP_NEGATIVE_REGULATION_OF_TISSUE_REMODELING	17	0.59	1.53	0	0.22	1	2562	tags=41%, list=17%, signal=49%
GOBP_ANGIOGENESIS_INVOLVED_IN_WOUND_HEALING	24	0.72	1.53	0	0.22	1	2167	tags=42%, list=14%, signal=48%
GOBP_INTRACELLULAR_LIPID_TRANSPORT	42	0.62	1.53	0	0.221	1	1563	tags=26%, list=10%, signal=29%
GOBP_SPHINGOLIPID_METABOLIC_PROCESS	145	0.51	1.53	0	0.223	1	2806	tags=28%, list=18%, signal=34%
GOBP_REGULATION_OF_PLASMA_LIPOPROTEIN_PARTICLE_LEVELS	77	0.64	1.53	0	0.224	1	2240	tags=32%, list=15%, signal=38%
GOBP_CELLULAR_RESPONSE_TO_LOW_DENSITY_LIPOPROTEIN_PARTICLE_STIMULUS	19	0.83	1.53	0	0.225	1	1571	tags=37%, list=10%, signal=41%
GOBP_REGULATION_OF_CALCIUM_ION_IMPORT	29	0.69	1.53	0	0.226	1	884	tags=24%, list=6%, signal=26%
GOBP_REGULATION_OF_PHOSPHOLIPID_BIOSYNTHETIC_PROCESS	16	0.71	1.53	0	0.226	1	88	tags=19%, list=1%, signal=19%
GOBP_REGULATION_OF_LIPID_CATABOLIC_PROCESS	50	0.64	1.53	0	0.226	1	901	tags=18%, list=6%, signal=19%
GOBP_NEUTRAL_LIPID_BIOSYNTHETIC_PROCESS	41	0.69	1.53	0	0.226	1	2165	tags=41%, list=14%, signal=48%
GOBP_ORGANIC_ACID_BIOSYNTHETIC_PROCESS	276	0.51	1.53	0	0.226	1	2137	tags=24%, list=14%, signal=28%
GOBP_DETECTION_OF_EXTERNAL_BIOTIC_STIMULUS	20	0.78	1.53	0	0.227	1	1186	tags=35%, list=8%, signal=38%
GOBP_THIOESTER_BIOSYNTHETIC_PROCESS	49	0.79	1.53	0	0.227	1	1047	tags=33%, list=7%, signal=35%
GOBP_PRIMARY_ALCOHOL_METABOLIC_PROCESS	68	0.58	1.52	0	0.217	1	1020	tags=16%, list=7%, signal=17%
GOBP_NADPH_REGENERATION	17	0.66	1.52	0	0.217	1	673	tags=18%, list=4%, signal=18%
GOBP_FATTY_ACID_BIOSYNTHETIC_PROCESS	136	0.61	1.52	0	0.218	1	2134	tags=33%, list=14%, signal=38%
GOBP_PHOSPHATIDYLSERINE_METABOLIC_PROCESS	34	0.59	1.52	0	0.218	1	2762	tags=32%, list=18%, signal=39%
GOBP_REGULATION_OF_AMYLOID_BETA_CLEARANCE	16	0.72	1.52	0	0.218	1	1270	tags=31%, list=8%, signal=34%
GOBP_CELLULAR_RESPONSE_TO_EXTRACELLULAR_STIMULUS	212	0.45	1.52	0	0.22	1	2475	tags=23%, list=16%, signal=27%
GOBP_REGULATION_OF_LIPID_TRANSPORT	114	0.55	1.52	0	0.22	1	1395	tags=18%, list=9%, signal=19%
GOBP_SPHINGOLIPID_BIOSYNTHETIC_PROCESS	98	0.49	1.52	0	0.221	1	2635	tags=24%, list=17%, signal=29%
GOBP_NEGATIVE_REGULATION_OF_NIK_NF_KAPPAB_SIGNALING	24	0.56	1.52	0	0.221	1	1458	tags=17%, list=9%, signal=18%
GOBP_CELLULAR_RESPONSE_TO_ETHANOL	15	0.55	1.52	0	0.221	1	355	tags=13%, list=2%, signal=14%
GOBP_REGULATION_OF_CAMP_DEPENDENT_PROTEIN_KINASE_ACTIVITY	19	0.62	1.52	0	0.221	1	2000	tags=37%, list=13%, signal=42%
GOBP_POSITIVE_REGULATION_OF_LIPID_STORAGE	22	0.69	1.51	0	0.22	1	1462	tags=32%, list=9%, signal=35%
GOBP_LIPOPROTEIN_METABOLIC_PROCESS	121	0.44	1.51	0	0.221	1	907	tags=10%, list=6%, signal=10%
GOBP_POSITIVE_REGULATION_OF_T_CELL_MEDIATED_IMMUNITY	40	0.62	1.51	0	0.221	1	1571	tags=28%, list=10%, signal=31%
GOBP_RECEPTOR_RECYCLING	32	0.62	1.51	0	0.222	1	1792	tags=19%, list=12%, signal=21%
GOBP_NEUTROPHIL_MIGRATION	88	0.56	1.51	0	0.222	1	2395	tags=28%, list=16%, signal=33%
GOBP_REGULATION_OF_T_CELL_MEDIATED_IMMUNITY	58	0.63	1.51	0	0.223	1	1571	tags=26%, list=10%, signal=29%
GOBP_PROTEIN_LIPID_COMPLEX_SUBUNIT_ORGANIZATION	47	0.68	1.51	0	0.224	1	2240	tags=43%, list=15%, signal=50%
GOBP_CARBOHYDRATE_TRANSPORT	133	0.54	1.51	0	0.224	1	3066	tags=33%, list=20%, signal=41%
GOBP_REGULATION_OF_RECEPTOR_RECYCLING	23	0.68	1.51	0	0.224	1	1562	tags=22%, list=10%, signal=24%
GOBP_RETINOL_METABOLIC_PROCESS	31	0.65	1.51	0	0.224	1	1633	tags=29%, list=11%, signal=32%
GOBP_POSITIVE_REGULATION_OF_MYELOID_LEUKOCYTE_MEDIATED_IMMUNITY	17	0.78	1.51	0	0.224	1	533	tags=29%, list=3%, signal=30%
GOBP_RESPONSE_TO_MOLECULE_OF_BACTERIAL_ORIGIN	269	0.51	1.51	0	0.224	1	2007	tags=21%, list=13%, signal=24%
GOBP_NEUTROPHIL_CHEMOTAXIS	72	0.6	1.51	0	0.224	1	1854	tags=25%, list=12%, signal=28%
GOBP_POSITIVE_REGULATION_OF_LIPID_LOCALIZATION	89	0.58	1.51	0	0.224	1	1462	tags=21%, list=9%, signal=23%
GOBP_POSITIVE_REGULATION_OF_MACROPHAGE_DERIVED_FOAM_CELL_DIFFERENTIATION	16	0.72	1.51	0	0.225	1	1187	tags=19%, list=8%, signal=20%
GOBP_NEGATIVE_REGULATION_OF_OSTEOCLAST_DIFFERENTIATION	22	0.72	1.51	0	0.225	1	2874	tags=55%, list=19%, signal=67%
GOBP_MEMBRANE_LIPID_METABOLIC_PROCESS	189	0.45	1.51	0	0.225	1	2812	tags=26%, list=18%, signal=31%
GOBP_NEGATIVE_REGULATION_OF_STRESS_ACTIVATED_PROTEIN_KINASE_SIGNALING_CASCADE	42	0.54	1.51	0	0.225	1	1035	tags=14%, list=7%, signal=15%
GOBP_REGULATION_OF_STEROL_TRANSPORT	47	0.6	1.51	0	0.225	1	1270	tags=23%, list=8%, signal=25%
GOBP_OLIGOSACCHARIDE_LIPID_INTERMEDIATE_BIOSYNTHETIC_PROCESS	20	0.5	1.51	0	0.225	1	41	tags=5%, list=0%, signal=5%
GOBP_RESPONSE_TO_FLUID_SHEAR_STRESS	29	0.58	1.51	0	0.226	1	2105	tags=34%, list=14%, signal=40%
GOBP_PROTEIN_TARGETING	409	0.29	1.51	0	0.226	1	2235	tags=11%, list=15%, signal=13%
GOBP_T_HELPER_1_CELL_DIFFERENTIATION	17	0.63	1.51	0	0.226	1	2387	tags=35%, list=16%, signal=42%
GOBP_CELLULAR_RESPONSE_TO_STEROL_DEPLETION	16	0.61	1.5	0	0.214	1	2549	tags=44%, list=17%, signal=52%
GOBP_POSITIVE_REGULATION_OF_LIPID_METABOLIC_PROCESS	132	0.53	1.5	0	0.214	1	2460	tags=28%, list=16%, signal=33%
GOBP_AUTOPHAGOSOME_ORGANIZATION	94	0.5	1.5	0	0.214	1	938	tags=14%, list=6%, signal=15%
GOBP_VESICLE_DOCKING	63	0.47	1.5	0	0.215	1	1641	tags=17%, list=11%, signal=19%
GOBP_PHOSPHOLIPID_BIOSYNTHETIC_PROCESS	256	0.5	1.5	0	0.215	1	2638	tags=25%, list=17%, signal=30%
GOBP_MEMBRANE_PROTEIN_PROTEOLYSIS	57	0.61	1.5	0	0.215	1	1823	tags=26%, list=12%, signal=30%
GOBP_HORMONE_BIOSYNTHETIC_PROCESS	55	0.62	1.5	0	0.215	1	1930	tags=24%, list=13%, signal=27%
GOBP_CELLULAR_CARBOHYDRATE_CATABOLIC_PROCESS	36	0.41	1.5	0	0.215	1	4028	tags=33%, list=26%, signal=45%
GOBP_POSITIVE_REGULATION_OF_HEART_RATE	20	0.79	1.5	0	0.215	1	489	tags=25%, list=3%, signal=26%
GOBP_SPERM_CAPACITATION	19	0.65	1.5	0	0.216	1	698	tags=26%, list=5%, signal=28%
GOBP_NEGATIVE_REGULATION_OF_SODIUM_ION_TRANSPORT	17	0.67	1.5	0	0.216	1	1814	tags=29%, list=12%, signal=33%
GOBP_NUCLEOSIDE_BISPHOSPHATE_BIOSYNTHETIC_PROCESS	63	0.8	1.5	0	0.216	1	1058	tags=37%, list=7%, signal=39%
GOBP_T_CELL_CYTOKINE_PRODUCTION	31	0.66	1.5	0	0.216	1	1571	tags=29%, list=10%, signal=32%
GOBP_REGULATION_OF_ALCOHOL_BIOSYNTHETIC_PROCESS	68	0.83	1.5	0	0.217	1	918	tags=35%, list=6%, signal=37%
GOBP_POSITIVE_REGULATION_OF_ANION_TRANSMEMBRANE_TRANSPORT	56	0.54	1.5	0	0.217	1	3066	tags=29%, list=20%, signal=36%
GOBP_POSITIVE_REGULATION_OF_T_CELL_CYTOKINE_PRODUCTION	20	0.64	1.5	0	0.217	1	1571	tags=35%, list=10%, signal=39%
GOBP_MYELOID_DENDRITIC_CELL_DIFFERENTIATION	16	0.76	1.5	0	0.218	1	317	tags=19%, list=2%, signal=19%
GOBP_DETECTION_OF_STIMULUS_INVOLVED_IN_SENSORY_PERCEPTION	107	0.56	1.5	0	0.218	1	1538	tags=14%, list=10%, signal=15%
GOBP_CELLULAR_AMINO_ACID_CATABOLIC_PROCESS	94	0.49	1.5	0	0.219	1	1505	tags=18%, list=10%, signal=20%
GOBP_INTERLEUKIN_13_PRODUCTION	15	0.64	1.5	0	0.219	1	2837	tags=33%, list=18%, signal=41%
GOBP_REGULATION_OF_LIPID_LOCALIZATION	142	0.55	1.5	0	0.219	1	1462	tags=20%, list=9%, signal=22%
GOBP_POSITIVE_REGULATION_OF_PROTEIN_TARGETING_TO_MITOCHONDRION	31	0.38	1.5	0	0.219	1	938	tags=10%, list=6%, signal=10%
GOBP_PEROXISOMAL_TRANSPORT	68	0.42	1.5	0	0.219	1	2200	tags=16%, list=14%, signal=19%
GOBP_LONG_CHAIN_FATTY_ACID_TRANSPORT	61	0.53	1.5	0	0.22	1	2119	tags=23%, list=14%, signal=27%
GOBP_POSITIVE_REGULATION_OF_CELL_MIGRATION_INVOLVED_IN_SPROUTING_ANGIOGENESIS	19	0.57	1.5	0	0.22	1	3611	tags=42%, list=23%, signal=55%
GOBP_DICARBOXYLIC_ACID_METABOLIC_PROCESS	86	0.5	1.5	0	0.22	1	975	tags=16%, list=6%, signal=17%
GOBP_GLUCOSE_CATABOLIC_PROCESS	34	0.44	1.5	0	0.221	1	468	tags=6%, list=3%, signal=6%
GOBP_REGULATION_OF_MACROPHAGE_DERIVED_FOAM_CELL_DIFFERENTIATION	28	0.63	1.49	0	0.211	1	1187	tags=18%, list=8%, signal=19%
KEGG_MTOR_SIGNALING_PATHWAY	49	0.45	1.49	0	0.212	1	1671	tags=14%, list=11%, signal=16%
GOBP_PROTEIN_AUTOPHOSPHORYLATION	208	0.46	1.49	0	0.213	1	2153	tags=20%, list=14%, signal=23%
GOBP_REGULATION_OF_CELLULAR_RESPONSE_TO_INSULIN_STIMULUS	61	0.53	1.49	0	0.213	1	1120	tags=11%, list=7%, signal=12%
GOBP_POSITIVE_REGULATION_OF_LIPID_BIOSYNTHETIC_PROCESS	74	0.54	1.49	0	0.214	1	2298	tags=27%, list=15%, signal=32%
GOBP_ORGANIC_HYDROXY_COMPOUND_TRANSPORT	212	0.55	1.49	0	0.214	1	2114	tags=23%, list=14%, signal=26%
GOBP_MYELOID_CELL_DIFFERENTIATION	360	0.48	1.49	0	0.214	1	2488	tags=26%, list=16%, signal=30%
GOBP_TRANSCYTOSIS	17	0.65	1.49	0	0.214	1	1464	tags=18%, list=10%, signal=19%
GOBP_INTERFERON_BETA_PRODUCTION	47	0.5	1.49	0	0.214	1	1934	tags=19%, list=13%, signal=22%
GOBP_RESPONSE_TO_STEROL_DEPLETION	18	0.67	1.49	0	0.214	1	2549	tags=50%, list=17%, signal=60%
GOBP_REGULATION_OF_MYELOID_CELL_DIFFERENTIATION	212	0.48	1.49	0	0.215	1	2554	tags=26%, list=17%, signal=31%
GOBP_LIPID_STORAGE	74	0.59	1.49	0	0.215	1	2408	tags=38%, list=16%, signal=45%
GOBP_ACTIVATION_OF_INNATE_IMMUNE_RESPONSE	123	0.41	1.49	0	0.215	1	1159	tags=11%, list=8%, signal=11%
GOBP_CELLULAR_MODIFIED_AMINO_ACID_CATABOLIC_PROCESS	23	0.75	1.49	0	0.215	1	1901	tags=39%, list=12%, signal=45%
GOBP_VASODILATION	34	0.59	1.49	0	0.215	1	1672	tags=15%, list=11%, signal=16%
GOBP_CELLULAR_LIPID_CATABOLIC_PROCESS	204	0.47	1.49	0	0.215	1	2413	tags=23%, list=16%, signal=27%
GOBP_POSITIVE_REGULATION_OF_VASCULAR_ENDOTHELIAL_GROWTH_FACTOR_PRODUCTION	22	0.72	1.49	0	0.215	1	1509	tags=32%, list=10%, signal=35%
GOBP_NEGATIVE_REGULATION_OF_OXIDATIVE_STRESS_INDUCED_CELL_DEATH	36	0.53	1.49	0	0.215	1	938	tags=14%, list=6%, signal=15%
GOBP_MACROAUTOPHAGY	300	0.36	1.49	0	0.216	1	3418	tags=27%, list=22%, signal=34%
GOBP_POSITIVE_REGULATION_OF_CELLULAR_PROTEIN_CATABOLIC_PROCESS	143	0.4	1.49	0	0.216	1	2167	tags=17%, list=14%, signal=20%
GOBP_REGULATION_OF_RECEPTOR_BINDING	20	0.68	1.49	0	0.216	1	1833	tags=25%, list=12%, signal=28%
GOBP_REGULATION_OF_POSITIVE_CHEMOTAXIS	20	0.67	1.48	0	0.217	1	2170	tags=35%, list=14%, signal=41%
GOBP_GLYCOSYL_COMPOUND_CATABOLIC_PROCESS	33	0.49	1.48	0	0.218	1	2452	tags=27%, list=16%, signal=32%
GOBP_FATTY_ACYL_COA_METABOLIC_PROCESS	37	0.86	1.48	0	0.218	1	1047	tags=43%, list=7%, signal=46%
GOBP_LONG_CHAIN_FATTY_ACID_METABOLIC_PROCESS	91	0.61	1.48	0	0.218	1	2026	tags=34%, list=13%, signal=39%
GOBP_FATTY_ACID_METABOLIC_PROCESS	329	0.5	1.48	0	0.219	1	2341	tags=25%, list=15%, signal=28%
GOBP_DICARBOXYLIC_ACID_TRANSPORT	84	0.53	1.48	0	0.219	1	1285	tags=17%, list=8%, signal=18%
GOBP_STEROID_HORMONE_BIOSYNTHETIC_PROCESS	40	0.65	1.48	0	0.22	1	519	tags=18%, list=3%, signal=18%
GOBP_TRIGLYCERIDE_METABOLIC_PROCESS	82	0.66	1.48	0	0.221	1	2240	tags=39%, list=15%, signal=45%
GOBP_CARBOHYDRATE_TRANSMEMBRANE_TRANSPORT	103	0.52	1.48	0	0.221	1	3066	tags=32%, list=20%, signal=40%
GOBP_REGULATION_OF_VOLTAGE_GATED_CALCIUM_CHANNEL_ACTIVITY	30	0.65	1.48	0	0.221	1	2867	tags=43%, list=19%, signal=53%
GOBP_REGULATION_OF_PROTEIN_CATABOLIC_PROCESS	360	0.35	1.48	0	0.221	1	2167	tags=16%, list=14%, signal=18%
GOBP_REGULATION_OF_SYSTEMIC_ARTERIAL_BLOOD_PRESSURE_BY_RENIN_ANGIOTENSIN	17	0.64	1.48	0	0.221	1	1187	tags=24%, list=8%, signal=25%
GOBP_POSITIVE_REGULATION_OF_PROTEIN_CATABOLIC_PROCESS	211	0.42	1.47	0	0.221	1	2380	tags=20%, list=15%, signal=23%
GOBP_LONG_CHAIN_FATTY_ACYL_COA_METABOLIC_PROCESS	23	0.85	1.47	0	0.221	1	1047	tags=48%, list=7%, signal=51%
GOBP_POSITIVE_REGULATION_OF_AUTOPHAGY	111	0.46	1.47	0	0.222	1	3864	tags=38%, list=25%, signal=50%
GOBP_CELLULAR_RESPONSE_TO_INSULIN_STIMULUS	208	0.41	1.47	0	0.222	1	3523	tags=29%, list=23%, signal=38%
GOBP_LIPID_LOCALIZATION	427	0.48	1.47	0	0.222	1	2309	tags=22%, list=15%, signal=25%
GOBP_REGULATION_OF_CD8_POSITIVE_ALPHA_BETA_T_CELL_ACTIVATION	18	0.81	1.47	0	0.222	1	1247	tags=44%, list=8%, signal=48%
KEGG_PATHOGENIC_ESCHERICHIA_COLI_INFECTION	48	0.6	1.47	0	0.222	1	2142	tags=25%, list=14%, signal=29%
KEGG_PYRUVATE_METABOLISM	39	0.57	1.47	0	0.223	1	1039	tags=18%, list=7%, signal=19%
GOBP_POSITIVE_REGULATION_OF_ENDOCYTOSIS	92	0.52	1.47	0	0.223	1	3068	tags=33%, list=20%, signal=40%
GOBP_NEGATIVE_REGULATION_OF_INTRINSIC_APOPTOTIC_SIGNALING_PATHWAY_BY_P53_CLASS_MEDIATOR	20	0.54	1.47	0	0.223	1	2077	tags=30%, list=13%, signal=35%
GOBP_VASCULAR_ASSOCIATED_SMOOTH_MUSCLE_CELL_DIFFERENTIATION	25	0.59	1.47	0	0.223	1	1237	tags=24%, list=8%, signal=26%
GOBP_POSITIVE_REGULATION_OF_RECEPTOR_INTERNALIZATION	22	0.69	1.47	0	0.223	1	590	tags=14%, list=4%, signal=14%
GOBP_REGULATION_OF_PROTEIN_MODIFICATION_BY_SMALL_PROTEIN_CONJUGATION_OR_REMOVAL	222	0.32	1.47	0	0.223	1	2475	tags=18%, list=16%, signal=21%
GOBP_REGULATION_OF_PROTEIN_BINDING	176	0.46	1.47	0	0.223	1	1833	tags=18%, list=12%, signal=20%
GOBP_STEROL_METABOLIC_PROCESS	141	0.77	1.47	0	0.223	1	1020	tags=34%, list=7%, signal=36%
GOBP_REGULATION_OF_CELLULAR_PROTEIN_CATABOLIC_PROCESS	237	0.34	1.47	0	0.223	1	2221	tags=15%, list=14%, signal=17%
GOBP_PHOSPHOLIPID_TRANSPORT	86	0.57	1.47	0	0.223	1	2951	tags=29%, list=19%, signal=36%
GOBP_RESPONSE_TO_TOXIC_SUBSTANCE	198	0.45	1.47	0	0.223	1	2131	tags=22%, list=14%, signal=25%
GOBP_POSITIVE_REGULATION_OF_HISTONE_DEACETYLATION	15	0.72	1.47	0	0.223	1	1614	tags=33%, list=10%, signal=37%
GOBP_UNSATURATED_FATTY_ACID_METABOLIC_PROCESS	86	0.61	1.47	0	0.224	1	2055	tags=30%, list=13%, signal=35%
GOBP_PLATELET_DEGRANULATION	112	0.55	1.47	0	0.224	1	2468	tags=34%, list=16%, signal=40%
GOBP_UNSATURATED_FATTY_ACID_BIOSYNTHETIC_PROCESS	40	0.71	1.47	0	0.224	1	1712	tags=38%, list=11%, signal=42%
GOBP_NEGATIVE_REGULATION_OF_JNK_CASCADE	33	0.65	1.47	0	0.224	1	1035	tags=18%, list=7%, signal=19%
KEGG_NICOTINATE_AND_NICOTINAMIDE_METABOLISM	22	0.64	1.47	0	0.225	1	1027	tags=23%, list=7%, signal=24%
GOBP_RESPONSE_TO_INTERFERON_GAMMA	152	0.55	1.47	0	0.225	1	1573	tags=21%, list=10%, signal=23%
GOBP_GRANULOCYTE_CHEMOTAXIS	90	0.58	1.46	0	0.22	1	2395	tags=28%, list=16%, signal=33%
GOBP_PEPTIDYL_TYROSINE_AUTOPHOSPHORYLATION	17	0.62	1.46	0	0.221	1	2105	tags=41%, list=14%, signal=48%
GOBP_ONE_CARBON_METABOLIC_PROCESS	37	0.49	1.46	0	0.221	1	244	tags=8%, list=2%, signal=8%
GOBP_MYELOID_LEUKOCYTE_MIGRATION	163	0.58	1.46	0	0.221	1	2454	tags=30%, list=16%, signal=35%
GOBP_T_CELL_MEDIATED_IMMUNITY	80	0.56	1.46	0	0.221	1	1348	tags=20%, list=9%, signal=22%
GOBP_LYSOSOMAL_TRANSPORT	105	0.39	1.46	0	0.221	1	2339	tags=19%, list=15%, signal=22%
GOBP_GLYCEROPHOSPHOLIPID_CATABOLIC_PROCESS	29	0.59	1.46	0	0.221	1	2921	tags=34%, list=19%, signal=42%
GOBP_POSITIVE_REGULATION_OF_NITRIC_OXIDE_SYNTHASE_ACTIVITY	21	0.53	1.46	0	0.221	1	115	tags=10%, list=1%, signal=10%
GOBP_DETECTION_OF_BIOTIC_STIMULUS	31	0.66	1.46	0	0.221	1	1247	tags=29%, list=8%, signal=32%
GOBP_GRANULOCYTE_MIGRATION	108	0.55	1.46	0	0.222	1	2395	tags=27%, list=16%, signal=32%
GOBP_NEUTRAL_LIPID_METABOLIC_PROCESS	108	0.59	1.46	0	0.222	1	2549	tags=35%, list=17%, signal=42%
GOBP_POSITIVE_REGULATION_OF_CELL_KILLING	44	0.66	1.46	0	0.222	1	1506	tags=25%, list=10%, signal=28%
GOBP_REGULATION_OF_TRIGLYCERIDE_BIOSYNTHETIC_PROCESS	17	0.75	1.46	0	0.222	1	2165	tags=53%, list=14%, signal=62%
GOBP_POSITIVE_REGULATION_OF_PROTEIN_DEACETYLATION	19	0.67	1.46	0	0.222	1	1614	tags=26%, list=10%, signal=29%
GOBP_PROTEIN_TETRAMERIZATION	75	0.4	1.46	0	0.222	1	1180	tags=15%, list=8%, signal=16%
GOBP_TRIGLYCERIDE_BIOSYNTHETIC_PROCESS	34	0.72	1.46	0	0.222	1	1663	tags=38%, list=11%, signal=43%
GOBP_POSITIVE_REGULATION_OF_CYTOKINE_PRODUCTION_INVOLVED_IN_IMMUNE_RESPONSE	44	0.57	1.46	0	0.222	1	1976	tags=30%, list=13%, signal=34%
GOBP_CELLULAR_MODIFIED_AMINO_ACID_METABOLIC_PROCESS	164	0.48	1.46	0	0.222	1	2815	tags=29%, list=18%, signal=35%
GOBP_AMINE_METABOLIC_PROCESS	137	0.42	1.46	0	0.222	1	2068	tags=19%, list=13%, signal=22%
GOBP_ORGANELLE_FUSION	137	0.4	1.46	0	0.222	1	1641	tags=12%, list=11%, signal=14%
GOBP_MACROPHAGE_CHEMOTAXIS	30	0.76	1.46	0	0.223	1	2119	tags=47%, list=14%, signal=54%
GOBP_NEGATIVE_REGULATION_OF_LIPID_STORAGE	20	0.62	1.46	0	0.223	1	2306	tags=40%, list=15%, signal=47%
GOBP_CELLULAR_RESPONSE_TO_PEPTIDE	344	0.41	1.46	0	0.223	1	3075	tags=26%, list=20%, signal=31%
GOBP_VASCULAR_WOUND_HEALING	16	0.65	1.46	0	0.223	1	2167	tags=31%, list=14%, signal=36%
GOBP_RECEPTOR_METABOLIC_PROCESS	153	0.42	1.46	0	0.224	1	2816	tags=22%, list=18%, signal=27%
GOBP_RESPONSE_TO_MUSCLE_STRETCH	21	0.58	1.46	0	0.224	1	804	tags=19%, list=5%, signal=20%
GOBP_PROTEIN_HOMOTETRAMERIZATION	51	0.45	1.45	0	0.218	1	1180	tags=18%, list=8%, signal=19%
GOBP_CELLULAR_RESPONSE_TO_MOLECULE_OF_BACTERIAL_ORIGIN	158	0.47	1.45	0	0.218	1	1988	tags=19%, list=13%, signal=22%
GOBP_ANTIGEN_PROCESSING_AND_PRESENTATION_OF_ENDOGENOUS_ANTIGEN	15	0.81	1.45	0	0.218	1	1610	tags=47%, list=10%, signal=52%
GOBP_MYELOID_LEUKOCYTE_DIFFERENTIATION	175	0.58	1.45	0	0.218	1	2488	tags=31%, list=16%, signal=37%
GOBP_RESPONSE_TO_ESTROGEN	63	0.53	1.45	0	0.218	1	2318	tags=24%, list=15%, signal=28%
GOBP_POSITIVE_REGULATION_OF_CELL_MATRIX_ADHESION	51	0.53	1.45	0	0.218	1	2105	tags=25%, list=14%, signal=29%
GOBP_NEGATIVE_REGULATION_OF_SIGNAL_TRANSDUCTION_BY_P53_CLASS_MEDIATOR	30	0.44	1.45	0	0.219	1	2077	tags=20%, list=13%, signal=23%
GOBP_AROMATIC_AMINO_ACID_FAMILY_CATABOLIC_PROCESS	17	0.71	1.45	0	0.219	1	633	tags=24%, list=4%, signal=25%
GOBP_MAINTENANCE_OF_BLOOD_BRAIN_BARRIER	33	0.68	1.45	0	0.219	1	1473	tags=27%, list=10%, signal=30%
GOBP_IRON_ION_TRANSPORT	69	0.46	1.45	0	0.219	1	3497	tags=35%, list=23%, signal=45%
GOBP_REGULATION_OF_OSTEOCLAST_DIFFERENTIATION	51	0.64	1.45	0	0.219	1	2488	tags=39%, list=16%, signal=47%
GOBP_ORGANELLE_MEMBRANE_FUSION	102	0.44	1.45	0	0.22	1	1641	tags=14%, list=11%, signal=15%
GOBP_REGULATION_OF_B_CELL_RECEPTOR_SIGNALING_PATHWAY	22	0.64	1.45	0	0.22	1	3116	tags=36%, list=20%, signal=46%
GOBP_DEPHOSPHORYLATION	447	0.34	1.45	0	0.22	1	2221	tags=14%, list=14%, signal=16%
GOBP_REGULATION_OF_CHEMOTAXIS	184	0.52	1.45	0	0.22	1	2454	tags=27%, list=16%, signal=31%
GOBP_NEGATIVE_REGULATION_OF_PROTEIN_KINASE_B_SIGNALING	44	0.57	1.45	0	0.22	1	2944	tags=32%, list=19%, signal=39%
GOBP_INTESTINAL_ABSORPTION	31	0.65	1.45	0	0.22	1	1431	tags=29%, list=9%, signal=32%
GOBP_BARBED_END_ACTIN_FILAMENT_CAPPING	24	0.5	1.45	0	0.22	1	2022	tags=21%, list=13%, signal=24%
GOBP_PROTEIN_PALMITOYLATION	31	0.63	1.45	0	0.221	1	2211	tags=26%, list=14%, signal=30%
GOBP_CALCIUM_ION_REGULATED_EXOCYTOSIS_OF_NEUROTRANSMITTER	17	0.65	1.45	0	0.221	1	1285	tags=24%, list=8%, signal=26%
GOBP_GLYCEROLIPID_METABOLIC_PROCESS	387	0.47	1.45	0	0.221	1	2812	tags=27%, list=18%, signal=32%
GOBP_PEPTIDYL_SERINE_MODIFICATION	290	0.41	1.45	0	0.221	1	2225	tags=19%, list=14%, signal=22%
GOBP_PLATELET_ACTIVATION	140	0.54	1.45	0	0.221	1	3081	tags=38%, list=20%, signal=47%
GOBP_CHOLESTEROL_STORAGE	17	0.76	1.45	0	0.221	1	1216	tags=41%, list=8%, signal=45%
GOBP_PROTEIN_LIPID_COMPLEX_ASSEMBLY	31	0.69	1.45	0	0.221	1	1607	tags=39%, list=10%, signal=43%
KEGG_ABC_TRANSPORTERS	39	0.53	1.45	0	0.222	1	2117	tags=23%, list=14%, signal=27%
GOBP_ARGININE_METABOLIC_PROCESS	18	0.72	1.45	0	0.222	1	1641	tags=44%, list=11%, signal=50%
GOBP_LINOLEIC_ACID_METABOLIC_PROCESS	17	0.78	1.45	0	0.222	1	1621	tags=53%, list=11%, signal=59%
KEGG_SPHINGOLIPID_METABOLISM	34	0.55	1.45	0	0.223	1	2413	tags=32%, list=16%, signal=38%
GOBP_INTRINSIC_APOPTOTIC_SIGNALING_PATHWAY_IN_RESPONSE_TO_ENDOPLASMIC_RETICULUM_STRESS	56	0.47	1.45	0	0.223	1	1024	tags=16%, list=7%, signal=17%
GOBP_POTASSIUM_ION_EXPORT_ACROSS_PLASMA_MEMBRANE	16	0.79	1.45	0	0.223	1	1344	tags=19%, list=9%, signal=21%
GOBP_REGULATION_OF_RECEPTOR_MEDIATED_ENDOCYTOSIS	93	0.44	1.45	0	0.223	1	1199	tags=10%, list=8%, signal=10%
GOBP_CARBOHYDRATE_CATABOLIC_PROCESS	175	0.38	1.45	0	0.223	1	1509	tags=10%, list=10%, signal=11%
GOBP_ELECTRON_TRANSPORT_CHAIN	154	0.32	1.45	0	0.224	1	2071	tags=14%, list=13%, signal=16%
GOBP_MUSCLE_FIBER_DEVELOPMENT	49	0.64	1.45	0	0.225	1	1590	tags=24%, list=10%, signal=27%
GOBP_POLYSACCHARIDE_CATABOLIC_PROCESS	23	0.5	1.45	0	0.225	1	1147	tags=13%, list=7%, signal=14%
GOBP_DENDRITIC_CELL_DIFFERENTIATION	37	0.66	1.45	0	0.225	1	628	tags=19%, list=4%, signal=20%
GOBP_CELLULAR_RESPONSE_TO_BIOTIC_STIMULUS	182	0.44	1.44	0	0.215	1	1988	tags=16%, list=13%, signal=19%
GOBP_CELLULAR_RESPONSE_TO_PEPTIDE_HORMONE_STIMULUS	286	0.39	1.44	0	0.216	1	3523	tags=29%, list=23%, signal=37%
GOBP_GRANULOCYTE_DIFFERENTIATION	31	0.51	1.44	0	0.216	1	2039	tags=26%, list=13%, signal=30%
GOBP_CHEMOKINE_PRODUCTION	73	0.6	1.44	0	0.216	1	1696	tags=26%, list=11%, signal=29%
GOBP_FATTY_ACID_CATABOLIC_PROCESS	98	0.43	1.44	0	0.216	1	2378	tags=19%, list=15%, signal=23%
GOBP_SEQUESTERING_OF_TRIGLYCERIDE	16	0.68	1.44	0	0.216	1	1462	tags=38%, list=9%, signal=41%
GOBP_MACROPHAGE_DIFFERENTIATION	40	0.64	1.44	0	0.216	1	2039	tags=28%, list=13%, signal=32%
GOBP_RESPONSE_TO_TYPE_I_INTERFERON	76	0.59	1.44	0	0.216	1	2302	tags=34%, list=15%, signal=40%
GOBP_SULFATE_TRANSPORT	16	0.74	1.44	0	0.216	1	1707	tags=38%, list=11%, signal=42%
GOBP_CATECHOL_CONTAINING_COMPOUND_METABOLIC_PROCESS	37	0.54	1.44	0	0.217	1	2068	tags=32%, list=13%, signal=37%
GOBP_ICOSANOID_TRANSPORT	39	0.57	1.44	0	0.217	1	1395	tags=15%, list=9%, signal=17%
GOBP_REGULATION_OF_LEUKOCYTE_CHEMOTAXIS	94	0.55	1.44	0	0.219	1	2454	tags=30%, list=16%, signal=35%
GOBP_REGULATION_OF_AUTOPHAGY_OF_MITOCHONDRION	31	0.41	1.44	0	0.22	1	2772	tags=23%, list=18%, signal=27%
GOBP_DOPAMINE_METABOLIC_PROCESS	27	0.57	1.44	0	0.22	1	2068	tags=33%, list=13%, signal=38%
GOBP_CELLULAR_RESPONSE_TO_EXTERNAL_STIMULUS	270	0.43	1.44	0	0.221	1	2475	tags=22%, list=16%, signal=26%
GOBP_INTERMEMBRANE_LIPID_TRANSFER	41	0.63	1.44	0	0.222	1	2309	tags=29%, list=15%, signal=34%
GOBP_RESPONSE_TO_BACTERIUM	441	0.47	1.44	0	0.222	1	2454	tags=24%, list=16%, signal=28%
GOBP_VASCULAR_PROCESS_IN_CIRCULATORY_SYSTEM	220	0.49	1.44	0	0.222	1	2162	tags=20%, list=14%, signal=23%
GOBP_REGULATION_OF_PHAGOCYTOSIS	78	0.58	1.44	0	0.223	1	1516	tags=21%, list=10%, signal=23%
KEGG_PPAR_SIGNALING_PATHWAY	58	0.64	1.44	0	0.223	1	1663	tags=34%, list=11%, signal=39%
GOBP_POSITIVE_REGULATION_OF_CHEMOKINE_PRODUCTION	47	0.65	1.44	0	0.223	1	1528	tags=28%, list=10%, signal=31%
GOBP_PHAGOCYTOSIS	240	0.47	1.44	0	0.223	1	3228	tags=30%, list=21%, signal=38%
GOBP_NEGATIVE_REGULATION_OF_CATION_TRANSMEMBRANE_TRANSPORT	69	0.48	1.44	0	0.223	1	2163	tags=26%, list=14%, signal=30%
GOBP_NEGATIVE_REGULATION_OF_PROTEIN_CATABOLIC_PROCESS	111	0.35	1.44	0	0.223	1	855	tags=9%, list=6%, signal=9%
GOBP_REGULATION_OF_MYELOID_LEUKOCYTE_DIFFERENTIATION	100	0.57	1.44	0	0.223	1	2874	tags=36%, list=19%, signal=44%
GOBP_POSITIVE_REGULATION_OF_SMALL_GTPASE_MEDIATED_SIGNAL_TRANSDUCTION	71	0.45	1.43	0	0.222	1	2454	tags=23%, list=16%, signal=27%
GOBP_NEGATIVE_REGULATION_OF_CELL_CELL_ADHESION	153	0.55	1.43	0	0.222	1	2488	tags=32%, list=16%, signal=38%
GOBP_MEMBRANE_DISASSEMBLY	15	0.53	1.43	0	0.222	1	183	tags=7%, list=1%, signal=7%
GOBP_RESPONSE_TO_ATP	28	0.68	1.43	0	0.222	1	2340	tags=43%, list=15%, signal=50%
GOBP_POSITIVE_REGULATION_OF_STEROID_METABOLIC_PROCESS	24	0.59	1.43	0	0.223	1	2298	tags=38%, list=15%, signal=44%
GOBP_HUMORAL_IMMUNE_RESPONSE	149	0.53	1.43	0	0.223	1	2029	tags=24%, list=13%, signal=28%
GOBP_MICROGLIAL_CELL_ACTIVATION	39	0.63	1.43	0	0.223	1	2365	tags=36%, list=15%, signal=42%
GOBP_POSITIVE_REGULATION_OF_TRANSCRIPTION_FROM_RNA_POLYMERASE_II_PROMOTER_IN_RESPONSE_TO_STRESS	23	0.54	1.43	0	0.223	1	315	tags=13%, list=2%, signal=13%
GOBP_FATTY_ACID_TRANSPORT	132	0.45	1.43	0	0.223	1	1663	tags=16%, list=11%, signal=18%
GOBP_LIPID_MODIFICATION	243	0.41	1.43	0	0.223	1	2440	tags=23%, list=16%, signal=26%
GOBP_REGULATION_OF_MACROPHAGE_CHEMOTAXIS	24	0.77	1.43	0	0.223	1	2119	tags=46%, list=14%, signal=53%
GOBP_DETECTION_OF_OTHER_ORGANISM	15	0.75	1.43	0	0.223	1	1186	tags=27%, list=8%, signal=29%
GOBP_APOPTOTIC_CELL_CLEARANCE	45	0.52	1.43	0	0.223	1	481	tags=13%, list=3%, signal=14%
GOBP_POSITIVE_REGULATION_OF_GLYCOPROTEIN_METABOLIC_PROCESS	24	0.54	1.43	0	0.223	1	3781	tags=38%, list=25%, signal=50%
GOBP_CELL_KILLING	115	0.56	1.43	0	0.223	1	1506	tags=21%, list=10%, signal=23%
GOBP_MEMBRANE_LIPID_BIOSYNTHETIC_PROCESS	134	0.39	1.43	0	0.223	1	2812	tags=22%, list=18%, signal=26%
GOBP_PROTEIN_KINASE_A_SIGNALING	31	0.64	1.43	0	0.223	1	2034	tags=35%, list=13%, signal=41%
GOBP_ANDROGEN_METABOLIC_PROCESS	24	0.73	1.43	0	0.224	1	1495	tags=29%, list=10%, signal=32%
GOBP_MEMBRANE_DOCKING	178	0.33	1.43	0	0.224	1	1641	tags=12%, list=11%, signal=13%
GOBP_MONOAMINE_TRANSPORT	63	0.57	1.43	0	0.224	1	1395	tags=19%, list=9%, signal=21%
GOBP_PHOSPHATIDYLCHOLINE_METABOLIC_PROCESS	82	0.63	1.43	0	0.224	1	2266	tags=34%, list=15%, signal=40%
GOBP_PHOSPHATIDYLCHOLINE_ACYL_CHAIN_REMODELING	27	0.6	1.43	0	0.224	1	2921	tags=41%, list=19%, signal=50%
GOBP_REGULATION_OF_LEUKOCYTE_MEDIATED_CYTOTOXICITY	56	0.61	1.43	0	0.225	1	1506	tags=25%, list=10%, signal=28%
GOBP_RESPONSE_TO_PAIN	19	0.71	1.42	0	0.225	1	2772	tags=47%, list=18%, signal=58%
GOBP_POSITIVE_REGULATION_OF_NEURON_DEATH	86	0.45	1.42	0	0.225	1	1353	tags=16%, list=9%, signal=18%
KEGG_NATURAL_KILLER_CELL_MEDIATED_CYTOTOXICITY	92	0.44	1.42	0	0.225	1	1671	tags=18%, list=11%, signal=21%
GOBP_POSITIVE_REGULATION_OF_RESPONSE_TO_EXTERNAL_STIMULUS	400	0.43	1.42	0	0.225	1	2395	tags=21%, list=16%, signal=24%
GOBP_ESTROGEN_METABOLIC_PROCESS	25	0.78	1.42	0	0.225	1	2423	tags=48%, list=16%, signal=57%
GOBP_MYELOID_LEUKOCYTE_MEDIATED_IMMUNITY	483	0.52	1.42	0	0.225	1	2637	tags=29%, list=17%, signal=34%
GOBP_REGULATION_OF_ESTABLISHMENT_OF_PROTEIN_LOCALIZATION_TO_MITOCHONDRION	70	0.35	1.42	0	0.225	1	2235	tags=19%, list=15%, signal=22%
GOBP_POSITIVE_REGULATION_OF_CATABOLIC_PROCESS	421	0.38	1.42	0	0.225	1	2744	tags=20%, list=18%, signal=24%
GOBP_NEGATIVE_REGULATION_OF_PEPTIDE_SECRETION	56	0.54	1.42	0	0.225	1	1941	tags=25%, list=13%, signal=29%
GOBP_LEUKOCYTE_CHEMOTAXIS	170	0.55	1.42	0	0.225	1	2454	tags=28%, list=16%, signal=33%
GOBP_ADENYLATE_CYCLASE_ACTIVATING_G_PROTEIN_COUPLED_RECEPTOR_SIGNALING_PATHWAY	112	0.55	1.42	0	0.225	1	3067	tags=29%, list=20%, signal=37%
GOBP_REGULATION_OF_MEMBRANE_DEPOLARIZATION	37	0.56	1.42	0	0.225	1	2102	tags=32%, list=14%, signal=37%
GOBP_RESPONSE_TO_STEROL	27	0.75	1.42	0	0.225	1	1101	tags=30%, list=7%, signal=32%
GOBP_ENDOPLASMIC_RETICULUM_CALCIUM_ION_HOMEOSTASIS	25	0.43	1.42	0	0.225	1	860	tags=12%, list=6%, signal=13%
GOBP_RESPONSE_TO_OXIDATIVE_STRESS	384	0.4	1.42	0	0.225	1	2222	tags=19%, list=14%, signal=21%
GOBP_POSITIVE_REGULATION_OF_CALCIUM_ION_IMPORT	16	0.81	1.42	0	0.225	1	754	tags=25%, list=5%, signal=26%
GOBP_POSITIVE_REGULATION_OF_PROTEIN_LOCALIZATION_TO_MEMBRANE	122	0.44	1.42	0	0.225	1	3094	tags=30%, list=20%, signal=37%
GOBP_PROSTAGLANDIN_TRANSPORT	15	0.72	1.42	0	0.225	1	1395	tags=27%, list=9%, signal=29%
GOBP_LIPID_HOMEOSTASIS	124	0.59	1.42	0	0.225	1	2240	tags=33%, list=15%, signal=38%
GOBP_ORGANOPHOSPHATE_ESTER_TRANSPORT	118	0.49	1.42	0	0.225	1	2951	tags=26%, list=19%, signal=32%
GOBP_RESPONSE_TO_GONADOTROPIN	19	0.71	1.42	0	0.225	1	1226	tags=32%, list=8%, signal=34%
GOBP_NEGATIVE_REGULATION_OF_PROTEIN_BINDING	81	0.4	1.42	0	0.225	1	1833	tags=16%, list=12%, signal=18%
GOBP_NEGATIVE_REGULATION_OF_MAPK_CASCADE	151	0.43	1.42	0	0.225	1	2189	tags=18%, list=14%, signal=21%
GOBP_ENDOSOMAL_TRANSPORT	226	0.35	1.42	0	0.225	1	3199	tags=23%, list=21%, signal=28%
GOBP_REACTIVE_OXYGEN_SPECIES_BIOSYNTHETIC_PROCESS	99	0.46	1.42	0	0.225	1	2938	tags=30%, list=19%, signal=37%
GOBP_REGULATION_OF_MYELOID_LEUKOCYTE_MEDIATED_IMMUNITY	49	0.62	1.42	0	0.225	1	1865	tags=31%, list=12%, signal=35%
GOBP_POSITIVE_REGULATION_OF_LIPID_TRANSPORT	69	0.54	1.42	0	0.225	1	1395	tags=17%, list=9%, signal=19%
GOBP_SYNAPTIC_VESICLE_EXOCYTOSIS	101	0.5	1.42	0	0.226	1	1364	tags=16%, list=9%, signal=17%
GOBP_REGULATION_OF_NIK_NF_KAPPAB_SIGNALING	86	0.41	1.42	0	0.226	1	3024	tags=24%, list=20%, signal=30%
GOBP_LONG_TERM_SYNAPTIC_DEPRESSION	25	0.58	1.42	0	0.226	1	2105	tags=28%, list=14%, signal=32%
KEGG_CYTOSOLIC_DNA_SENSING_PATHWAY	39	0.44	1.42	0	0.226	1	2069	tags=18%, list=13%, signal=21%
GOBP_NEGATIVE_REGULATION_OF_BINDING	133	0.37	1.42	0	0.226	1	2410	tags=20%, list=16%, signal=24%
GOBP_ALPHA_BETA_T_CELL_ACTIVATION	125	0.52	1.42	0	0.226	1	2462	tags=26%, list=16%, signal=31%
GOBP_POSITIVE_REGULATION_OF_LEUKOCYTE_CHEMOTAXIS	73	0.51	1.42	0	0.226	1	2395	tags=23%, list=16%, signal=27%
GOBP_RESPONSE_TO_PEPTIDE	452	0.4	1.42	0	0.226	1	3075	tags=26%, list=20%, signal=32%
GOBP_RESPONSE_TO_ISOQUINOLINE_ALKALOID	26	0.53	1.42	0	0.226	1	518	tags=12%, list=3%, signal=12%
GOBP_CELLULAR_RESPONSE_TO_HYDROGEN_PEROXIDE	76	0.43	1.42	0	0.227	1	3312	tags=30%, list=22%, signal=38%
GOBP_POSITIVE_REGULATION_OF_TUMOR_NECROSIS_FACTOR_SUPERFAMILY_CYTOKINE_PRODUCTION	73	0.58	1.41	0	0.225	1	2395	tags=30%, list=16%, signal=36%
GOBP_POSITIVE_REGULATION_OF_DEFENSE_RESPONSE	283	0.41	1.41	0	0.225	1	2395	tags=19%, list=16%, signal=22%
GOBP_ASPARTATE_FAMILY_AMINO_ACID_CATABOLIC_PROCESS	20	0.53	1.41	0	0.225	1	947	tags=10%, list=6%, signal=11%
GOBP_LIPID_CATABOLIC_PROCESS	282	0.44	1.41	0	0.226	1	2423	tags=23%, list=16%, signal=26%
GOBP_RETINOIC_ACID_METABOLIC_PROCESS	20	0.57	1.41	0	0.226	1	2007	tags=25%, list=13%, signal=29%
GOBP_REGULATION_OF_NEUROBLAST_PROLIFERATION	27	0.71	1.41	0	0.226	1	2785	tags=33%, list=18%, signal=41%
GOBP_REGULATION_OF_T_CELL_MEDIATED_CYTOTOXICITY	24	0.72	1.41	0	0.226	1	986	tags=29%, list=6%, signal=31%
GOBP_PTERIDINE_CONTAINING_COMPOUND_METABOLIC_PROCESS	30	0.64	1.41	0	0.226	1	704	tags=20%, list=5%, signal=21%
GOBP_IRON_ION_HOMEOSTASIS	76	0.45	1.41	0	0.226	1	2410	tags=24%, list=16%, signal=28%
GOBP_TUMOR_NECROSIS_FACTOR_SUPERFAMILY_CYTOKINE_PRODUCTION	125	0.52	1.41	0	0.226	1	3213	tags=37%, list=21%, signal=46%
GOBP_LIPID_TRANSLOCATION	48	0.54	1.41	0	0.226	1	2951	tags=29%, list=19%, signal=36%
GOBP_POSITIVE_REGULATION_OF_LEUKOCYTE_DEGRANULATION	20	0.65	1.41	0	0.226	1	521	tags=20%, list=3%, signal=21%
GOBP_NEGATIVE_REGULATION_OF_TRANSMEMBRANE_TRANSPORT	96	0.51	1.41	0	0.226	1	2163	tags=27%, list=14%, signal=31%
GOBP_REGULATION_OF_ANION_TRANSMEMBRANE_TRANSPORT	99	0.5	1.41	0	0.226	1	3066	tags=30%, list=20%, signal=38%
GOBP_CELL_PROLIFERATION_INVOLVED_IN_KIDNEY_DEVELOPMENT	15	0.64	1.41	0	0.226	1	2465	tags=40%, list=16%, signal=48%
GOBP_REGULATION_OF_HEART_RATE	77	0.55	1.41	0	0.226	1	2516	tags=34%, list=16%, signal=40%
GOBP_REGULATION_OF_ALPHA_BETA_T_CELL_ACTIVATION	85	0.56	1.41	0	0.226	1	2395	tags=27%, list=16%, signal=32%
GOBP_IMMUNE_RESPONSE_REGULATING_SIGNALING_PATHWAY	332	0.4	1.41	0	0.226	1	3277	tags=26%, list=21%, signal=33%
GOBP_RESPONSE_TO_HYDROGEN_PEROXIDE	117	0.42	1.41	0	0.226	1	3228	tags=29%, list=21%, signal=36%
GOBP_POSITIVE_REGULATION_OF_LEUKOCYTE_MEDIATED_IMMUNITY	101	0.52	1.41	0	0.226	1	1571	tags=22%, list=10%, signal=24%
GOBP_ACTIVATION_OF_IMMUNE_RESPONSE	369	0.41	1.41	0	0.226	1	3277	tags=27%, list=21%, signal=33%
KEGG_BIOSYNTHESIS_OF_UNSATURATED_FATTY_ACIDS	19	0.82	1.41	0	0.227	1	1176	tags=53%, list=8%, signal=57%
GOBP_REGULATION_OF_RAS_PROTEIN_SIGNAL_TRANSDUCTION	179	0.4	1.41	0	0.227	1	2454	tags=20%, list=16%, signal=23%
GOBP_POSITIVE_REGULATION_OF_VASCULATURE_DEVELOPMENT	127	0.55	1.41	0	0.227	1	2785	tags=28%, list=18%, signal=34%
GOBP_PHOSPHATIDYLCHOLINE_BIOSYNTHETIC_PROCESS	39	0.66	1.41	0	0.227	1	604	tags=23%, list=4%, signal=24%
GOBP_GLYCEROPHOSPHOLIPID_METABOLIC_PROCESS	324	0.43	1.41	0	0.227	1	2812	tags=24%, list=18%, signal=29%
GOBP_T_CELL_ACTIVATION_INVOLVED_IN_IMMUNE_RESPONSE	80	0.62	1.41	0	0.227	1	2395	tags=39%, list=16%, signal=46%
GOBP_REGULATION_OF_SUPEROXIDE_METABOLIC_PROCESS	27	0.55	1.41	0	0.227	1	1969	tags=26%, list=13%, signal=30%
GOBP_PHENOL_CONTAINING_COMPOUND_METABOLIC_PROCESS	79	0.54	1.41	0	0.227	1	2195	tags=27%, list=14%, signal=31%
GOBP_GLYCEROLIPID_BIOSYNTHETIC_PROCESS	246	0.47	1.41	0	0.227	1	2373	tags=23%, list=15%, signal=27%
GOBP_NEGATIVE_REGULATION_OF_ANION_TRANSPORT	167	0.46	1.41	0	0.227	1	2549	tags=23%, list=17%, signal=27%
GOBP_PLATELET_AGGREGATION	56	0.55	1.41	0	0.227	1	3060	tags=46%, list=20%, signal=58%
GOBP_REGULATION_OF_TUBE_SIZE	109	0.47	1.41	0	0.227	1	1253	tags=11%, list=8%, signal=12%
GOBP_LEUKOCYTE_MEDIATED_CYTOTOXICITY	83	0.59	1.41	0	0.227	1	1506	tags=24%, list=10%, signal=27%
GOBP_REGULATION_OF_MEMBRANE_LIPID_DISTRIBUTION	54	0.53	1.41	0	0.227	1	2951	tags=30%, list=19%, signal=37%
GOBP_ACTIVATED_T_CELL_PROLIFERATION	37	0.67	1.41	0	0.227	1	1353	tags=24%, list=9%, signal=27%
GOBP_REGULATION_OF_PROTEIN_KINASE_A_SIGNALING	21	0.58	1.41	0	0.227	1	2034	tags=33%, list=13%, signal=38%
GOBP_NEGATIVE_REGULATION_OF_PEPTIDASE_ACTIVITY	176	0.49	1.41	0	0.227	1	2468	tags=26%, list=16%, signal=30%
GOBP_CELLULAR_BIOGENIC_AMINE_METABOLIC_PROCESS	82	0.48	1.41	0	0.228	1	2068	tags=26%, list=13%, signal=29%
GOBP_LONG_CHAIN_FATTY_ACYL_COA_BIOSYNTHETIC_PROCESS	17	0.88	1.41	0	0.228	1	1047	tags=53%, list=7%, signal=57%
GOBP_NEUROMUSCULAR_PROCESS	79	0.49	1.41	0	0.228	1	1739	tags=18%, list=11%, signal=20%
GOBP_NEGATIVE_REGULATION_OF_LIPID_LOCALIZATION	43	0.61	1.41	0	0.228	1	2306	tags=28%, list=15%, signal=33%
GOBP_GLYCOSPHINGOLIPID_METABOLIC_PROCESS	59	0.53	1.41	0	0.228	1	2806	tags=32%, list=18%, signal=39%
GOBP_REGULATION_OF_LEUKOCYTE_MEDIATED_IMMUNITY	166	0.52	1.41	0	0.228	1	1914	tags=23%, list=12%, signal=27%
GOBP_ANION_TRANSMEMBRANE_TRANSPORT	480	0.42	1.4	0	0.226	1	2770	tags=25%, list=18%, signal=29%
GOBP_RELAXATION_OF_CARDIAC_MUSCLE	16	0.57	1.4	0	0.226	1	1067	tags=25%, list=7%, signal=27%
GOBP_TRANSITION_METAL_ION_HOMEOSTASIS	116	0.47	1.4	0	0.226	1	2279	tags=27%, list=15%, signal=31%
GOBP_MOTILE_CILIUM_ASSEMBLY	19	0.58	1.4	0	0.227	1	1132	tags=16%, list=7%, signal=17%
GOBP_TETRAHYDROFOLATE_METABOLIC_PROCESS	16	0.67	1.4	0	0.227	1	244	tags=19%, list=2%, signal=19%
GOBP_REGULATION_OF_HISTONE_DEACETYLATION	25	0.58	1.4	0	0.227	1	1614	tags=24%, list=10%, signal=27%
GOBP_MEMBRANE_PROTEIN_ECTODOMAIN_PROTEOLYSIS	39	0.62	1.4	0	0.227	1	2380	tags=36%, list=15%, signal=42%
GOBP_REGULATION_OF_PEPTIDYL_SERINE_PHOSPHORYLATION	116	0.45	1.4	0	0.227	1	2218	tags=22%, list=14%, signal=26%
GOBP_MYELOID_DENDRITIC_CELL_ACTIVATION	24	0.71	1.4	0	0.227	1	1951	tags=33%, list=13%, signal=38%
GOBP_NEUROBLAST_PROLIFERATION	50	0.51	1.4	0	0.227	1	2318	tags=22%, list=15%, signal=26%
GOBP_REGULATION_OF_INNATE_IMMUNE_RESPONSE	260	0.41	1.4	0	0.227	1	1262	tags=13%, list=8%, signal=14%
GOBP_RIBONUCLEOSIDE_CATABOLIC_PROCESS	17	0.54	1.4	0	0.228	1	1928	tags=24%, list=13%, signal=27%
GOBP_CELL_MATURATION	145	0.42	1.4	0	0.228	1	1200	tags=13%, list=8%, signal=14%
GOBP_REGULATION_OF_NITRIC_OXIDE_SYNTHASE_ACTIVITY	42	0.45	1.4	0	0.228	1	2802	tags=31%, list=18%, signal=38%
GOBP_MACROPHAGE_MIGRATION	42	0.75	1.4	0	0.228	1	2119	tags=45%, list=14%, signal=52%
GOBP_ACTIVIN_RECEPTOR_SIGNALING_PATHWAY	29	0.55	1.4	0	0.228	1	2556	tags=31%, list=17%, signal=37%
GOBP_CELLULAR_DEFENSE_RESPONSE	38	0.58	1.4	0	0.228	1	2996	tags=47%, list=19%, signal=59%
GOBP_LIPOSACCHARIDE_METABOLIC_PROCESS	100	0.36	1.4	0	0.228	1	3072	tags=27%, list=20%, signal=34%
GOBP_MAINTENANCE_OF_LOCATION	280	0.41	1.4	0	0.228	1	2877	tags=25%, list=19%, signal=31%
GOBP_ORGANIC_ACID_TRANSPORT	279	0.48	1.4	0	0.228	1	2492	tags=25%, list=16%, signal=29%
GOBP_NEGATIVE_REGULATION_OF_PHAGOCYTOSIS	20	0.6	1.4	0	0.228	1	409	tags=10%, list=3%, signal=10%
GOBP_LEUKOCYTE_MIGRATION	362	0.49	1.4	0	0.228	1	2468	tags=26%, list=16%, signal=30%
GOBP_HOMOTYPIC_CELL_CELL_ADHESION	75	0.48	1.4	0	0.228	1	3060	tags=37%, list=20%, signal=46%
GOBP_NEGATIVE_REGULATION_OF_PROTEOLYSIS	254	0.43	1.4	0	0.228	1	2402	tags=21%, list=16%, signal=25%
GOBP_LEUKOCYTE_DIFFERENTIATION	439	0.48	1.4	0	0.228	1	2488	tags=25%, list=16%, signal=29%
GOBP_RESPONSE_TO_INSULIN	252	0.36	1.4	0	0.229	1	3523	tags=28%, list=23%, signal=36%
GOBP_REGULATION_OF_RESPONSE_TO_REACTIVE_OXYGEN_SPECIES	26	0.53	1.4	0	0.229	1	938	tags=15%, list=6%, signal=16%
GOBP_REGULATION_OF_CALCIUM_MEDIATED_SIGNALING	57	0.55	1.4	0	0.229	1	2521	tags=32%, list=16%, signal=38%
GOBP_POSITIVE_REGULATION_OF_REACTIVE_OXYGEN_SPECIES_METABOLIC_PROCESS	85	0.43	1.4	0	0.229	1	2119	tags=22%, list=14%, signal=26%
GOBP_TELENCEPHALON_GLIAL_CELL_MIGRATION	19	0.62	1.4	0	0.229	1	2873	tags=37%, list=19%, signal=45%
KEGG_ETHER_LIPID_METABOLISM	26	0.6	1.4	0	0.229	1	2921	tags=31%, list=19%, signal=38%
GOBP_REGULATION_OF_RESPONSE_TO_BIOTIC_STIMULUS	344	0.43	1.4	0	0.229	1	2459	tags=21%, list=16%, signal=24%
GOBP_OLEFINIC_COMPOUND_METABOLIC_PROCESS	91	0.55	1.4	0	0.229	1	2026	tags=26%, list=13%, signal=30%
GOBP_NEGATIVE_REGULATION_OF_TRANSPORTER_ACTIVITY	63	0.53	1.4	0	0.23	1	3488	tags=43%, list=23%, signal=55%
GOBP_NEGATIVE_REGULATION_OF_INTRACELLULAR_SIGNAL_TRANSDUCTION	444	0.39	1.4	0	0.23	1	2460	tags=19%, list=16%, signal=22%
GOBP_REGULATION_OF_CHOLESTEROL_METABOLIC_PROCESS	54	0.84	1.4	0	0.231	1	474	tags=39%, list=3%, signal=40%
GOBP_POSITIVE_REGULATION_OF_VASCULAR_PERMEABILITY	15	0.66	1.4	0	0.231	1	1669	tags=33%, list=11%, signal=37%
GOBP_ADAPTIVE_IMMUNE_RESPONSE	320	0.47	1.39	0	0.227	1	2395	tags=25%, list=16%, signal=29%
GOBP_I_KAPPAB_KINASE_NF_KAPPAB_SIGNALING	250	0.39	1.39	0	0.227	1	3284	tags=26%, list=21%, signal=33%
GOBP_ICOSANOID_METABOLIC_PROCESS	92	0.53	1.39	0	0.227	1	2583	tags=29%, list=17%, signal=35%
GOBP_DEFENSE_RESPONSE_TO_VIRUS	201	0.44	1.39	0	0.227	1	2401	tags=24%, list=16%, signal=28%
GOBP_AMYLOID_PRECURSOR_PROTEIN_METABOLIC_PROCESS	65	0.44	1.39	0	0.227	1	2748	tags=26%, list=18%, signal=32%
GOBP_SELECTIVE_AUTOPHAGY	60	0.4	1.39	0	0.227	1	2648	tags=27%, list=17%, signal=32%
GOBP_FC_RECEPTOR_MEDIATED_STIMULATORY_SIGNALING_PATHWAY	78	0.46	1.39	0	0.227	1	3213	tags=29%, list=21%, signal=37%
GOBP_REGULATION_OF_ESTABLISHMENT_OR_MAINTENANCE_OF_CELL_POLARITY	25	0.52	1.39	0	0.228	1	2342	tags=28%, list=15%, signal=33%
GOBP_POSITIVE_REGULATION_OF_T_CELL_PROLIFERATION	81	0.61	1.39	0	0.228	1	3069	tags=37%, list=20%, signal=46%
GOBP_DEFENSE_RESPONSE_TO_GRAM_POSITIVE_BACTERIUM	54	0.56	1.39	0	0.228	1	2412	tags=31%, list=16%, signal=37%
GOBP_ANATOMICAL_STRUCTURE_MATURATION	188	0.42	1.39	0	0.228	1	1943	tags=17%, list=13%, signal=19%
GOBP_REGULATION_OF_CELL_KILLING	72	0.57	1.39	0	0.228	1	3147	tags=39%, list=20%, signal=49%
GOBP_FATTY_ACYL_COA_BIOSYNTHETIC_PROCESS	27	0.89	1.39	0	0.228	1	1047	tags=52%, list=7%, signal=56%
GOBP_REGULATION_OF_MESENCHYMAL_CELL_PROLIFERATION	23	0.59	1.39	0	0.228	1	1230	tags=17%, list=8%, signal=19%
GOBP_REGULATION_OF_HEMOPOIESIS	342	0.45	1.39	0	0.228	1	2119	tags=21%, list=14%, signal=24%
GOBP_MEMBRANE_FUSION	150	0.4	1.39	0	0.228	1	1641	tags=13%, list=11%, signal=15%
GOBP_TOLERANCE_INDUCTION	23	0.71	1.39	0	0.228	1	897	tags=26%, list=6%, signal=28%
GOBP_NEGATIVE_REGULATION_OF_CELLULAR_CATABOLIC_PROCESS	226	0.3	1.39	0	0.228	1	1141	tags=10%, list=7%, signal=10%
GOBP_REGULATION_OF_LYMPHOCYTE_MEDIATED_IMMUNITY	119	0.51	1.39	0	0.228	1	1571	tags=20%, list=10%, signal=22%
GOBP_RELEASE_OF_SEQUESTERED_CALCIUM_ION_INTO_CYTOSOL_BY_ENDOPLASMIC_RETICULUM	27	0.55	1.39	0	0.228	1	2778	tags=41%, list=18%, signal=50%
GOBP_MULTICELLULAR_ORGANISMAL_HOMEOSTASIS	438	0.44	1.39	0	0.229	1	3079	tags=28%, list=20%, signal=34%
GOBP_POSITIVE_REGULATION_OF_LEUKOCYTE_PROLIFERATION	122	0.56	1.39	0	0.229	1	3329	tags=42%, list=22%, signal=53%
GOBP_REGULATION_OF_MAP_KINASE_ACTIVITY	274	0.42	1.39	0	0.229	1	2454	tags=20%, list=16%, signal=23%
GOBP_NEGATIVE_REGULATION_OF_SIGNAL_TRANSDUCTION_IN_ABSENCE_OF_LIGAND	29	0.56	1.39	0	0.229	1	455	tags=17%, list=3%, signal=18%
GOBP_NEUROINFLAMMATORY_RESPONSE	34	0.71	1.39	0	0.229	1	2365	tags=41%, list=15%, signal=49%
GOBP_CELLULAR_RESPONSE_TO_STEROL	19	0.73	1.39	0	0.229	1	1101	tags=32%, list=7%, signal=34%
GOBP_DENDRITIC_CELL_CHEMOTAXIS	21	0.62	1.39	0	0.229	1	2352	tags=33%, list=15%, signal=39%
GOBP_POSITIVE_REGULATION_OF_CYTOKINE_PRODUCTION_INVOLVED_IN_INFLAMMATORY_RESPONSE	16	0.72	1.39	0	0.229	1	1683	tags=44%, list=11%, signal=49%
GOBP_VITAMIN_TRANSPORT	31	0.5	1.39	0	0.229	1	1190	tags=23%, list=8%, signal=24%
GOBP_OSTEOCLAST_DIFFERENTIATION	79	0.59	1.39	0	0.229	1	2488	tags=37%, list=16%, signal=44%
GOBP_COAGULATION	281	0.47	1.39	0	0.23	1	2949	tags=32%, list=19%, signal=39%
GOBP_POSITIVE_REGULATION_OF_PROTEIN_LOCALIZATION_TO_CELL_PERIPHERY	63	0.46	1.39	0	0.23	1	1878	tags=21%, list=12%, signal=23%
GOBP_GLYCOSYLCERAMIDE_METABOLIC_PROCESS	16	0.5	1.39	0	0.23	1	4263	tags=44%, list=28%, signal=60%
GOBP_NEGATIVE_REGULATION_OF_SYNAPTIC_TRANSMISSION	54	0.51	1.39	0	0.23	1	2105	tags=24%, list=14%, signal=28%
GOBP_RESPONSE_TO_PEPTIDE_HORMONE	379	0.37	1.39	0	0.23	1	3067	tags=24%, list=20%, signal=29%
GOBP_INTERLEUKIN_6_PRODUCTION	113	0.55	1.39	0	0.23	1	2402	tags=28%, list=16%, signal=33%
GOBP_REGULATION_OF_PEPTIDYL_TYROSINE_PHOSPHORYLATION	215	0.47	1.39	0	0.23	1	3066	tags=32%, list=20%, signal=39%
GOBP_REGULATION_OF_HORMONE_LEVELS	399	0.46	1.39	0	0.23	1	2116	tags=20%, list=14%, signal=22%
KEGG_VIRAL_MYOCARDITIS	49	0.55	1.39	0	0.23	1	1906	tags=29%, list=12%, signal=33%
GOBP_REGULATION_OF_CARDIAC_MUSCLE_CELL_MEMBRANE_REPOLARIZATION	22	0.65	1.39	0	0.23	1	2223	tags=41%, list=14%, signal=48%
GOBP_POSITIVE_REGULATION_OF_T_HELPER_CELL_DIFFERENTIATION	19	0.59	1.39	0	0.231	1	3228	tags=37%, list=21%, signal=47%
GOBP_NEGATIVE_REGULATION_OF_CATABOLIC_PROCESS	278	0.32	1.39	0	0.231	1	1023	tags=10%, list=7%, signal=10%
GOBP_POSITIVE_REGULATION_OF_CHEMOTAXIS	113	0.5	1.39	0	0.231	1	2395	tags=25%, list=16%, signal=29%
GOBP_MEMBRANE_INVAGINATION	67	0.51	1.38	0	0.227	1	3503	tags=34%, list=23%, signal=44%
GOBP_TISSUE_HOMEOSTASIS	218	0.44	1.38	0	0.227	1	2843	tags=27%, list=18%, signal=33%
GOBP_REACTIVE_OXYGEN_SPECIES_METABOLIC_PROCESS	233	0.44	1.38	0	0.227	1	2135	tags=23%, list=14%, signal=27%
GOBP_DEVELOPMENTAL_MATURATION	236	0.43	1.38	0	0.227	1	2180	tags=19%, list=14%, signal=22%
GOBP_WOUND_HEALING	445	0.45	1.38	0	0.227	1	2488	tags=25%, list=16%, signal=29%
GOBP_DOPAMINERGIC_NEURON_DIFFERENTIATION	29	0.6	1.38	0	0.227	1	2040	tags=21%, list=13%, signal=24%
GOBP_CHOLESTEROL_EFFLUX	46	0.53	1.38	0	0.228	1	1270	tags=24%, list=8%, signal=26%
GOBP_DRUG_METABOLIC_PROCESS	28	0.62	1.38	0	0.228	1	2007	tags=29%, list=13%, signal=33%
GOBP_SARCOPLASMIC_RETICULUM_CALCIUM_ION_TRANSPORT	32	0.53	1.38	0	0.228	1	2778	tags=34%, list=18%, signal=42%
GOBP_NEGATIVE_REGULATION_OF_LIPID_TRANSPORT	27	0.63	1.38	0	0.228	1	901	tags=15%, list=6%, signal=16%
GOBP_STEROL_HOMEOSTASIS	68	0.59	1.38	0	0.228	1	1370	tags=24%, list=9%, signal=26%
GOBP_TOLL_LIKE_RECEPTOR_SIGNALING_PATHWAY	128	0.43	1.38	0	0.228	1	2454	tags=27%, list=16%, signal=31%
GOBP_POSITIVE_REGULATION_OF_ACUTE_INFLAMMATORY_RESPONSE	19	0.59	1.38	0	0.228	1	991	tags=21%, list=6%, signal=22%
GOBP_LYMPHOCYTE_COSTIMULATION	48	0.53	1.38	0	0.228	1	3057	tags=38%, list=20%, signal=47%
GOBP_ORGANIC_ANION_TRANSPORT	320	0.45	1.38	0	0.228	1	2492	tags=23%, list=16%, signal=27%
GOBP_ALPHA_BETA_T_CELL_PROLIFERATION	34	0.65	1.38	0	0.228	1	2462	tags=32%, list=16%, signal=38%
GOBP_REGULATION_OF_CELL_CELL_ADHESION	359	0.47	1.38	0	0.228	1	2118	tags=22%, list=14%, signal=25%
GOBP_VITAMIN_METABOLIC_PROCESS	107	0.41	1.38	0	0.228	1	1097	tags=15%, list=7%, signal=16%
GOBP_INTERFERON_GAMMA_MEDIATED_SIGNALING_PATHWAY	71	0.53	1.38	0	0.228	1	2938	tags=37%, list=19%, signal=45%
KEGG_GLYCEROPHOSPHOLIPID_METABOLISM	69	0.55	1.38	0	0.228	1	2721	tags=30%, list=18%, signal=37%
GOBP_BILE_ACID_BIOSYNTHETIC_PROCESS	31	0.53	1.38	0	0.228	1	1988	tags=19%, list=13%, signal=22%
GOBP_RESPONSE_TO_EXTRACELLULAR_STIMULUS	412	0.4	1.38	0	0.228	1	2475	tags=19%, list=16%, signal=23%
GOBP_XENOBIOTIC_TRANSPORT	35	0.59	1.38	0	0.228	1	3127	tags=40%, list=20%, signal=50%
KEGG_ONE_CARBON_POOL_BY_FOLATE	15	0.6	1.38	0	0.229	1	734	tags=20%, list=5%, signal=21%
GOBP_COPPER_ION_HOMEOSTASIS	16	0.57	1.38	0	0.229	1	2085	tags=31%, list=14%, signal=36%
GOBP_RESPONSE_TO_DOPAMINE	63	0.47	1.38	0	0.229	1	2483	tags=17%, list=16%, signal=21%
GOBP_VESICLE_CYTOSKELETAL_TRAFFICKING	69	0.39	1.38	0	0.23	1	2381	tags=19%, list=15%, signal=22%
GOBP_HOMEOSTASIS_OF_NUMBER_OF_CELLS	229	0.37	1.38	0	0.23	1	2542	tags=22%, list=17%, signal=26%
GOBP_PHOSPHATIDYLETHANOLAMINE_METABOLIC_PROCESS	27	0.73	1.38	0	0.23	1	2194	tags=41%, list=14%, signal=47%
GOBP_CELLULAR_MODIFIED_AMINO_ACID_BIOSYNTHETIC_PROCESS	41	0.42	1.38	0	0.23	1	2815	tags=27%, list=18%, signal=33%
GOBP_POSITIVE_REGULATION_OF_PROTEOLYSIS	326	0.41	1.38	0	0.23	1	2486	tags=21%, list=16%, signal=25%
KEGG_SELENOAMINO_ACID_METABOLISM	24	0.61	1.38	0	0.23	1	1058	tags=17%, list=7%, signal=18%
GOBP_REGULATION_OF_VACUOLE_ORGANIZATION	47	0.48	1.38	0	0.23	1	2746	tags=28%, list=18%, signal=34%
GOBP_NEURON_PROJECTION_ARBORIZATION	25	0.57	1.38	0	0.23	1	1424	tags=16%, list=9%, signal=18%
GOBP_REGULATION_OF_PROTEIN_SERINE_THREONINE_KINASE_ACTIVITY	437	0.37	1.38	0	0.231	1	2243	tags=18%, list=15%, signal=20%
GOBP_POSITIVE_REGULATION_OF_ANTIGEN_RECEPTOR_MEDIATED_SIGNALING_PATHWAY	19	0.55	1.38	0	0.231	1	3368	tags=42%, list=22%, signal=54%
GOBP_POSITIVE_REGULATION_OF_INFLAMMATORY_RESPONSE	98	0.46	1.37	0	0.231	1	2395	tags=23%, list=16%, signal=28%
GOBP_GENERATION_OF_PRECURSOR_METABOLITES_AND_ENERGY	466	0.28	1.37	0	0.231	1	2306	tags=13%, list=15%, signal=15%
GOBP_T_CELL_PROLIFERATION	158	0.53	1.37	0	0.231	1	3069	tags=31%, list=20%, signal=38%
GOBP_POSITIVE_REGULATION_OF_MYELOID_CELL_DIFFERENTIATION	90	0.49	1.37	0	0.231	1	2732	tags=32%, list=18%, signal=39%
GOBP_NEGATIVE_REGULATION_OF_CELL_ADHESION	244	0.48	1.37	0	0.231	1	2488	tags=27%, list=16%, signal=31%
GOBP_REGULATION_OF_MICROGLIAL_CELL_ACTIVATION	18	0.75	1.37	0	0.232	1	991	tags=39%, list=6%, signal=42%
GOBP_GOLGI_TO_PLASMA_MEMBRANE_TRANSPORT	56	0.33	1.37	0	0.232	1	2148	tags=16%, list=14%, signal=19%
GOBP_ACID_SECRETION	29	0.65	1.37	0	0.232	1	1510	tags=24%, list=10%, signal=27%
GOBP_POSITIVE_REGULATION_OF_PEPTIDYL_TYROSINE_PHOSPHORYLATION	158	0.53	1.37	0	0.232	1	3066	tags=37%, list=20%, signal=45%
KEGG_VASOPRESSIN_REGULATED_WATER_REABSORPTION	41	0.5	1.37	0	0.233	1	4092	tags=46%, list=27%, signal=63%
GOBP_AORTIC_VALVE_MORPHOGENESIS	30	0.64	1.37	0	0.233	1	1157	tags=17%, list=8%, signal=18%
GOBP_NEGATIVE_REGULATION_OF_LIPID_BIOSYNTHETIC_PROCESS	46	0.49	1.37	0	0.233	1	2603	tags=28%, list=17%, signal=34%
GOBP_CALCIUM_ION_TRANSPORT	346	0.44	1.37	0	0.233	1	2561	tags=22%, list=17%, signal=26%
GOBP_RETINA_VASCULATURE_DEVELOPMENT_IN_CAMERA_TYPE_EYE	16	0.74	1.37	0	0.233	1	1019	tags=25%, list=7%, signal=27%
GOBP_POSITIVE_REGULATION_OF_SMALL_MOLECULE_METABOLIC_PROCESS	118	0.47	1.37	0	0.233	1	2870	tags=30%, list=19%, signal=36%
GOBP_REGULATION_OF_MYOBLAST_FUSION	17	0.68	1.37	0	0.234	1	3006	tags=47%, list=20%, signal=58%
KEGG_JAK_STAT_SIGNALING_PATHWAY	110	0.49	1.37	0	0.234	1	3509	tags=39%, list=23%, signal=50%
GOBP_INORGANIC_ANION_TRANSMEMBRANE_TRANSPORT	102	0.55	1.37	0	0.234	1	2099	tags=24%, list=14%, signal=27%
GOBP_REGULATION_OF_INTRINSIC_APOPTOTIC_SIGNALING_PATHWAY_IN_RESPONSE_TO_DNA_DAMAGE_BY_P53_CLASS_MEDIATOR	17	0.55	1.37	0	0.235	1	1528	tags=24%, list=10%, signal=26%
GOBP_NEGATIVE_REGULATION_OF_ION_TRANSPORT	247	0.42	1.37	0	0.235	1	2868	tags=26%, list=19%, signal=31%
GOBP_REGULATION_OF_GRANULOCYTE_CHEMOTAXIS	43	0.59	1.37	0	0.235	1	2994	tags=35%, list=19%, signal=43%
KEGG_ALLOGRAFT_REJECTION	18	0.62	1.37	0	0.235	1	1906	tags=39%, list=12%, signal=44%
GOBP_REGULATION_OF_TYPE_2_IMMUNE_RESPONSE	24	0.66	1.37	0	0.235	1	2468	tags=42%, list=16%, signal=50%
GOBP_LYMPHOCYTE_MEDIATED_IMMUNITY	198	0.46	1.37	0	0.236	1	1571	tags=18%, list=10%, signal=20%
GOBP_SULFUR_COMPOUND_TRANSPORT	45	0.58	1.37	0	0.236	1	2492	tags=38%, list=16%, signal=45%
GOBP_PROTEIN_LOCALIZATION_TO_PLASMA_MEMBRANE	255	0.39	1.37	0	0.236	1	3089	tags=25%, list=20%, signal=31%
GOBP_NEGATIVE_REGULATION_OF_RESPONSE_TO_ENDOPLASMIC_RETICULUM_STRESS	42	0.46	1.37	0	0.236	1	1270	tags=17%, list=8%, signal=18%
GOBP_REGULATION_OF_CARDIAC_MUSCLE_CONTRACTION_BY_REGULATION_OF_THE_RELEASE_OF_SEQUESTERED_CALCIUM_ION	17	0.57	1.37	0	0.237	1	1595	tags=35%, list=10%, signal=39%
GOBP_ERYTHROCYTE_HOMEOSTASIS	114	0.37	1.37	0	0.237	1	2039	tags=21%, list=13%, signal=24%
GOBP_REGULATION_OF_HUMORAL_IMMUNE_RESPONSE	55	0.56	1.37	0	0.237	1	1714	tags=27%, list=11%, signal=31%
GOBP_REGULATION_OF_AUTOPHAGY	309	0.35	1.37	0	0.237	1	3359	tags=27%, list=22%, signal=33%
KEGG_STEROID_HORMONE_BIOSYNTHESIS	28	0.68	1.37	0	0.237	1	1454	tags=29%, list=9%, signal=31%
GOBP_REGULATION_OF_PROTEIN_LOCALIZATION_TO_PLASMA_MEMBRANE	92	0.46	1.37	0	0.237	1	3089	tags=27%, list=20%, signal=34%
GOBP_SECRETORY_GRANULE_ORGANIZATION	32	0.59	1.37	0	0.237	1	3063	tags=44%, list=20%, signal=55%
GOBP_NEGATIVE_REGULATION_OF_PHOSPHORUS_METABOLIC_PROCESS	471	0.35	1.37	0	0.237	1	2189	tags=16%, list=14%, signal=18%
GOBP_POSITIVE_CHEMOTAXIS	50	0.57	1.37	0	0.237	1	2170	tags=24%, list=14%, signal=28%
GOBP_REGULATION_OF_TOLL_LIKE_RECEPTOR_SIGNALING_PATHWAY	62	0.52	1.37	0	0.238	1	2454	tags=37%, list=16%, signal=44%
GOBP_CHLORIDE_TRANSPORT	91	0.55	1.36	0	0.237	1	2928	tags=33%, list=19%, signal=40%
GOBP_TYPE_2_IMMUNE_RESPONSE	28	0.65	1.36	0	0.238	1	3507	tags=54%, list=23%, signal=69%
GOBP_NEGATIVE_REGULATION_OF_PHOSPHORYLATION	366	0.37	1.36	0	0.238	1	3661	tags=30%, list=24%, signal=38%
GOBP_POSITIVE_REGULATION_OF_STRESS_ACTIVATED_PROTEIN_KINASE_SIGNALING_CASCADE	107	0.41	1.36	0	0.238	1	3504	tags=31%, list=23%, signal=40%
GOBP_REGULATION_OF_MONOOXYGENASE_ACTIVITY	51	0.47	1.36	0	0.238	1	2413	tags=27%, list=16%, signal=32%
GOBP_REGULATION_OF_NEUROTRANSMITTER_LEVELS	198	0.43	1.36	0	0.238	1	2154	tags=19%, list=14%, signal=21%
GOBP_GLYCEROL_ETHER_METABOLIC_PROCESS	20	0.62	1.36	0	0.239	1	1660	tags=30%, list=11%, signal=34%
GOBP_POSITIVE_REGULATION_OF_CELL_SUBSTRATE_ADHESION	111	0.48	1.36	0	0.239	1	2314	tags=24%, list=15%, signal=28%
GOBP_DEFENSE_RESPONSE_TO_BACTERIUM	148	0.47	1.36	0	0.239	1	3211	tags=34%, list=21%, signal=42%
GOBP_REGULATION_OF_VASCULATURE_DEVELOPMENT	239	0.49	1.36	0	0.239	1	2790	tags=25%, list=18%, signal=30%
GOBP_POSITIVE_REGULATION_OF_RESPONSE_TO_BIOTIC_STIMULUS	209	0.42	1.36	0	0.239	1	1587	tags=14%, list=10%, signal=16%
GOBP_REGULATION_OF_CALCIUM_ION_TRANSMEMBRANE_TRANSPORTER_ACTIVITY	71	0.51	1.36	0	0.239	1	2867	tags=34%, list=19%, signal=41%
GOBP_ALPHA_BETA_T_CELL_DIFFERENTIATION	91	0.48	1.36	0	0.239	1	2395	tags=26%, list=16%, signal=31%
GOBP_PEPTIDYL_TYROSINE_MODIFICATION	315	0.44	1.36	0	0.24	1	3066	tags=30%, list=20%, signal=37%
GOBP_REGULATION_OF_BLOOD_PRESSURE	137	0.49	1.36	0	0.24	1	1902	tags=19%, list=12%, signal=21%
GOBP_SERINE_FAMILY_AMINO_ACID_METABOLIC_PROCESS	36	0.43	1.36	0	0.24	1	993	tags=11%, list=6%, signal=12%
GOBP_SUPEROXIDE_METABOLIC_PROCESS	60	0.48	1.36	0	0.24	1	2033	tags=28%, list=13%, signal=33%
GOBP_MODIFIED_AMINO_ACID_TRANSPORT	26	0.63	1.36	0	0.24	1	2492	tags=46%, list=16%, signal=55%
GOBP_NEGATIVE_REGULATION_OF_BONE_MINERALIZATION	16	0.72	1.36	0	0.24	1	2732	tags=44%, list=18%, signal=53%
GOBP_POSITIVE_REGULATION_OF_CELLULAR_PROTEIN_LOCALIZATION	280	0.31	1.36	0	0.24	1	3094	tags=23%, list=20%, signal=29%
GOBP_RESPONSE_TO_ALCOHOL	200	0.43	1.36	0	0.24	1	2318	tags=19%, list=15%, signal=21%
GOBP_ORGANIC_HYDROXY_COMPOUND_CATABOLIC_PROCESS	55	0.42	1.36	0	0.24	1	918	tags=9%, list=6%, signal=10%
KEGG_VALINE_LEUCINE_AND_ISOLEUCINE_DEGRADATION	42	0.41	1.36	0	0.24	1	322	tags=7%, list=2%, signal=7%
GOBP_REGULATION_OF_MAMMARY_GLAND_EPITHELIAL_CELL_PROLIFERATION	16	0.49	1.36	0	0.24	1	1157	tags=19%, list=8%, signal=20%
GOBP_ENDOTHELIUM_DEVELOPMENT	116	0.46	1.36	0	0.24	1	3249	tags=30%, list=21%, signal=38%
KEGG_NITROGEN_METABOLISM	22	0.59	1.36	0	0.24	1	1108	tags=23%, list=7%, signal=24%
GOBP_AXONEMAL_DYNEIN_COMPLEX_ASSEMBLY	29	0.58	1.36	0	0.241	1	2275	tags=41%, list=15%, signal=48%
GOBP_CELLULAR_RESPONSE_TO_PH	20	0.66	1.36	0	0.241	1	2650	tags=50%, list=17%, signal=60%
GOBP_MYELOID_CELL_HOMEOSTASIS	137	0.35	1.36	0	0.241	1	2039	tags=19%, list=13%, signal=22%
GOBP_T_CELL_RECEPTOR_SIGNALING_PATHWAY	173	0.36	1.36	0	0.241	1	1157	tags=10%, list=8%, signal=11%
GOBP_REGULATION_OF_PEPTIDASE_ACTIVITY	348	0.44	1.36	0	0.241	1	2764	tags=25%, list=18%, signal=30%
GOBP_DETOXIFICATION	108	0.45	1.36	0	0.241	1	2117	tags=24%, list=14%, signal=28%
GOBP_REGULATION_OF_ADAPTIVE_IMMUNE_RESPONSE	140	0.49	1.36	0	0.241	1	2167	tags=25%, list=14%, signal=29%
GOBP_CARBOXYLIC_ACID_TRANSPORT	243	0.47	1.36	0	0.241	1	2492	tags=24%, list=16%, signal=29%
GOBP_ANIMAL_ORGAN_MATURATION	20	0.56	1.36	0	0.241	1	2542	tags=25%, list=17%, signal=30%
GOBP_NEGATIVE_REGULATION_OF_NF_KAPPAB_TRANSCRIPTION_FACTOR_ACTIVITY	78	0.41	1.36	0	0.241	1	2460	tags=21%, list=16%, signal=24%
GOBP_POSITIVE_REGULATION_OF_COLD_INDUCED_THERMOGENESIS	87	0.53	1.36	0	0.241	1	3066	tags=32%, list=20%, signal=40%
GOBP_SUPEROXIDE_ANION_GENERATION	33	0.59	1.36	0	0.242	1	2033	tags=33%, list=13%, signal=38%
GOBP_REGULATION_OF_PROTEIN_MATURATION	54	0.58	1.36	0	0.242	1	2119	tags=33%, list=14%, signal=39%
GOBP_SECONDARY_METABOLIC_PROCESS	42	0.54	1.36	0	0.242	1	2023	tags=26%, list=13%, signal=30%
KEGG_LYSOSOME	118	0.53	1.36	0	0.242	1	2512	tags=36%, list=16%, signal=43%
GOBP_CELLULAR_RESPONSE_TO_ORGANIC_CYCLIC_COMPOUND	482	0.38	1.36	0	0.242	1	2727	tags=22%, list=18%, signal=26%
GOBP_REGULATION_OF_PROTEIN_LOCALIZATION_TO_CELL_PERIPHERY	112	0.43	1.36	0	0.242	1	3463	tags=29%, list=22%, signal=38%
GOBP_EXTRACELLULAR_MATRIX_DISASSEMBLY	66	0.57	1.36	0	0.242	1	1938	tags=27%, list=13%, signal=31%
GOBP_REGULATION_OF_METAL_ION_TRANSPORT	207	0.43	1.35	0	0.241	1	2964	tags=29%, list=19%, signal=35%
GOBP_REGULATION_OF_BONE_REMODELING	43	0.49	1.35	0	0.241	1	2562	tags=26%, list=17%, signal=31%
GOBP_CELLULAR_RESPONSE_TO_LIPOPROTEIN_PARTICLE_STIMULUS	29	0.74	1.35	0	0.242	1	1571	tags=24%, list=10%, signal=27%
GOBP_CARBOHYDRATE_DERIVATIVE_CATABOLIC_PROCESS	169	0.41	1.35	0	0.242	1	2509	tags=27%, list=16%, signal=31%
GOBP_LIPOPOLYSACCHARIDE_MEDIATED_SIGNALING_PATHWAY	46	0.49	1.35	0	0.242	1	2454	tags=26%, list=16%, signal=31%
GOBP_POSTSYNAPTIC_SPECIALIZATION_ASSEMBLY	20	0.63	1.35	0	0.243	1	2204	tags=30%, list=14%, signal=35%
GOBP_REGULATION_OF_INFLAMMATORY_RESPONSE	273	0.42	1.35	0	0.243	1	2395	tags=21%, list=16%, signal=25%
GOBP_REGULATION_OF_DEFENSE_RESPONSE_TO_VIRUS_BY_HOST	34	0.57	1.35	0	0.243	1	2837	tags=35%, list=18%, signal=43%
GOBP_NEGATIVE_REGULATION_OF_HEMOPOIESIS	84	0.52	1.35	0	0.243	1	2165	tags=30%, list=14%, signal=34%
GOBP_REGULATION_OF_VESICLE_MEDIATED_TRANSPORT	464	0.4	1.35	0	0.243	1	3068	tags=23%, list=20%, signal=28%
GOBP_REGULATION_OF_JUN_KINASE_ACTIVITY	74	0.45	1.35	0	0.243	1	2105	tags=15%, list=14%, signal=17%
GOBP_POSITIVE_REGULATION_OF_T_CELL_MEDIATED_CYTOTOXICITY	18	0.76	1.35	0	0.243	1	986	tags=33%, list=6%, signal=36%
GOBP_NEGATIVE_REGULATION_OF_FAT_CELL_DIFFERENTIATION	43	0.47	1.35	0	0.244	1	1444	tags=16%, list=9%, signal=18%
GOBP_VENTRICULAR_CARDIAC_MUSCLE_CELL_ACTION_POTENTIAL	29	0.58	1.35	0	0.245	1	2516	tags=38%, list=16%, signal=45%
GOBP_BILE_ACID_METABOLIC_PROCESS	39	0.51	1.35	0	0.245	1	1988	tags=18%, list=13%, signal=21%
GOBP_POSITIVE_REGULATION_OF_CYTOKINE_PRODUCTION	345	0.48	1.35	0	0.245	1	2395	tags=25%, list=16%, signal=29%
GOBP_NEGATIVE_REGULATION_OF_BMP_SIGNALING_PATHWAY	45	0.53	1.35	0	0.245	1	381	tags=7%, list=2%, signal=7%
GOBP_REGULATION_OF_HEART_CONTRACTION	207	0.47	1.35	0	0.245	1	2562	tags=28%, list=17%, signal=33%
GOBP_RESPONSE_TO_PURINE_CONTAINING_COMPOUND	132	0.43	1.35	0	0.245	1	2719	tags=28%, list=18%, signal=34%
GOBP_POSITIVE_REGULATION_OF_NUCLEOTIDE_METABOLIC_PROCESS	35	0.51	1.35	0	0.245	1	2837	tags=31%, list=18%, signal=38%
GOBP_DOPAMINE_TRANSPORT	39	0.53	1.35	0	0.245	1	1285	tags=18%, list=8%, signal=20%
GOBP_SUBSTRATE_ADHESION_DEPENDENT_CELL_SPREADING	100	0.44	1.35	0	0.245	1	3355	tags=33%, list=22%, signal=42%
GOBP_CELLULAR_RESPONSE_TO_LIPID	462	0.37	1.35	0	0.245	1	2676	tags=20%, list=17%, signal=23%
GOBP_TRANSITION_METAL_ION_TRANSPORT	113	0.42	1.35	0	0.245	1	2607	tags=26%, list=17%, signal=31%
GOBP_NEGATIVE_REGULATION_OF_LEUKOCYTE_MEDIATED_CYTOTOXICITY	16	0.72	1.35	0	0.245	1	1094	tags=38%, list=7%, signal=40%
GOBP_ETHER_METABOLIC_PROCESS	25	0.62	1.35	0	0.245	1	1660	tags=32%, list=11%, signal=36%
GOBP_REGULATION_OF_SYNCYTIUM_FORMATION_BY_PLASMA_MEMBRANE_FUSION	24	0.54	1.35	0	0.246	1	3006	tags=38%, list=20%, signal=47%
GOBP_NATURAL_KILLER_CELL_ACTIVATION	52	0.47	1.35	0	0.246	1	2395	tags=29%, list=16%, signal=34%
GOBP_NEGATIVE_REGULATION_OF_HYDROLASE_ACTIVITY	352	0.39	1.35	0	0.246	1	2119	tags=19%, list=14%, signal=21%
GOBP_TEMPERATURE_HOMEOSTASIS	150	0.48	1.35	0	0.246	1	2134	tags=19%, list=14%, signal=22%
GOBP_PRODUCTION_OF_MOLECULAR_MEDIATOR_INVOLVED_IN_INFLAMMATORY_RESPONSE	59	0.51	1.35	0	0.246	1	3308	tags=36%, list=21%, signal=45%
GOBP_POSITIVE_REGULATION_OF_PRODUCTION_OF_MOLECULAR_MEDIATOR_OF_IMMUNE_RESPONSE	83	0.49	1.35	0	0.246	1	2192	tags=28%, list=14%, signal=32%
GOBP_NEGATIVE_REGULATION_OF_LEUKOCYTE_CELL_CELL_ADHESION	106	0.52	1.35	0	0.246	1	2387	tags=33%, list=16%, signal=39%
GOBP_PROTEIN_FOLDING	205	0.28	1.35	0	0.246	1	3341	tags=21%, list=22%, signal=26%
GOBP_NEGATIVE_REGULATION_OF_INTERFERON_GAMMA_PRODUCTION	28	0.63	1.35	0	0.246	1	2352	tags=43%, list=15%, signal=50%
GOBP_POSITIVE_REGULATION_OF_LIPID_KINASE_ACTIVITY	33	0.56	1.35	0	0.246	1	2749	tags=36%, list=18%, signal=44%
GOBP_RESPONSE_TO_PROTOZOAN	19	0.69	1.34	0.206	0.246	1	3152	tags=47%, list=20%, signal=59%
GOBP_MONOSACCHARIDE_METABOLIC_PROCESS	244	0.37	1.34	0	0.245	1	2734	tags=20%, list=18%, signal=25%
GOBP_REGULATION_OF_CHOLESTEROL_BIOSYNTHETIC_PROCESS	42	0.89	1.34	0	0.245	1	474	tags=48%, list=3%, signal=49%
GOBP_REGULATION_OF_PROTEIN_LOCALIZATION_TO_MEMBRANE	184	0.43	1.34	0	0.246	1	3094	tags=27%, list=20%, signal=34%
GOBP_PROTEIN_PROCESSING	188	0.44	1.34	0	0.246	1	1938	tags=19%, list=13%, signal=21%
GOBP_REGULATION_OF_INFLAMMATORY_RESPONSE_TO_ANTIGENIC_STIMULUS	24	0.6	1.34	0	0.246	1	1571	tags=25%, list=10%, signal=28%
GOBP_NEGATIVE_REGULATION_OF_INTERLEUKIN_2_PRODUCTION	22	0.68	1.34	0	0.246	1	2604	tags=50%, list=17%, signal=60%
GOBP_REGULATION_OF_MACROPHAGE_MIGRATION	34	0.75	1.34	0	0.246	1	2119	tags=44%, list=14%, signal=51%
GOBP_GLYCEROLIPID_CATABOLIC_PROCESS	62	0.55	1.34	0	0.246	1	2266	tags=29%, list=15%, signal=34%
GOBP_T_CELL_DIFFERENTIATION_INVOLVED_IN_IMMUNE_RESPONSE	60	0.6	1.34	0	0.247	1	2878	tags=40%, list=19%, signal=49%
GOBP_ADENYLATE_CYCLASE_MODULATING_G_PROTEIN_COUPLED_RECEPTOR_SIGNALING_PATHWAY	178	0.48	1.34	0	0.247	1	2870	tags=24%, list=19%, signal=29%
GOBP_POSITIVE_REGULATION_OF_MAST_CELL_ACTIVATION	17	0.55	1.34	0	0.247	1	3063	tags=35%, list=20%, signal=44%
GOBP_RECEPTOR_MEDIATED_ENDOCYTOSIS	234	0.4	1.34	0	0.247	1	2837	tags=21%, list=18%, signal=26%
GOBP_REGULATION_OF_T_HELPER_1_TYPE_IMMUNE_RESPONSE	25	0.68	1.34	0	0.247	1	2395	tags=44%, list=16%, signal=52%
GOBP_STEROL_BIOSYNTHETIC_PROCESS	68	0.87	1.34	0	0.247	1	549	tags=46%, list=4%, signal=47%
GOBP_COENZYME_A_METABOLIC_PROCESS	15	0.74	1.34	0	0.247	1	874	tags=33%, list=6%, signal=35%
GOBP_REGULATION_OF_LEUKOCYTE_PROLIFERATION	194	0.54	1.34	0	0.247	1	3507	tags=41%, list=23%, signal=52%
GOBP_REGULATION_OF_ERYTHROCYTE_DIFFERENTIATION	43	0.46	1.34	0	0.247	1	2732	tags=35%, list=18%, signal=42%
GOBP_CELL_JUNCTION_MAINTENANCE	30	0.52	1.34	0	0.247	1	2173	tags=27%, list=14%, signal=31%
GOBP_POSITIVE_REGULATION_OF_ESTABLISHMENT_OF_PROTEIN_LOCALIZATION_TO_MITOCHONDRION	57	0.32	1.34	0	0.248	1	938	tags=9%, list=6%, signal=9%
GOBP_ADAPTIVE_THERMOGENESIS	136	0.48	1.34	0	0.249	1	2134	tags=20%, list=14%, signal=23%
GOBP_LUNG_MORPHOGENESIS	43	0.62	1.34	0	0.249	1	3622	tags=49%, list=24%, signal=64%
GOBP_ALPHA_AMINO_ACID_METABOLIC_PROCESS	169	0.34	1.34	0	0.249	1	1641	tags=14%, list=11%, signal=15%
GOBP_REGULATION_OF_IMMUNE_EFFECTOR_PROCESS	325	0.49	1.34	0	0.249	1	2402	tags=26%, list=16%, signal=30%
GOBP_NUCLEAR_ENVELOPE_ORGANIZATION	52	0.27	1.34	0	0.249	1	440	tags=4%, list=3%, signal=4%
