# Supplementary material for: Fine‐Tuning of Cholesterol Homeostasis Controls Erythroid Differentiation
Source: Adv Sci (Weinh). 2021 Nov 5;9(2):2102669. doi: 10.1002/advs.202102669 (PMC8805577; doi:10.1002/advs.202102669)
Supplement: Supplementary file 7 — Supplemental Table 5 [file ADVS-9-2102669-s003.xlsx]

## Sheet: EST vs Ctrl-down
NAME	SIZE	ES	NES	NOM p-val	FDR q-val	FWER p-val	RANK AT MAX	LEADING EDGE
GOBP_REGULATION_OF_VASCULAR_PERMEABILITY	39	-0.58	-1.9	0	0.118	0.042	797	tags=18%, list=5%, signal=19%
GOBP_NEGATIVE_REGULATION_OF_SMALL_MOLECULE_METABOLIC_PROCESS	81	-0.52	-1.79	0	0.247	0.354	1656	tags=25%, list=11%, signal=28%
GOBP_POSITIVE_REGULATION_OF_CD4_POSITIVE_ALPHA_BETA_T_CELL_DIFFERENTIATION	27	-0.65	-1.69	0	0.236	0.554	2185	tags=37%, list=14%, signal=43%
GOBP_NEGATIVE_REGULATION_OF_HEMOPOIESIS	84	-0.45	-1.68	0	0.213	0.554	1524	tags=21%, list=10%, signal=24%
GOBP_CELL_AGGREGATION	19	-0.7	-1.68	0	0.203	0.554	1226	tags=21%, list=8%, signal=23%
GOBP_REGULATION_OF_NECROTIC_CELL_DEATH	29	-0.5	-1.68	0	0.195	0.554	1091	tags=21%, list=7%, signal=22%
GOBP_POSITIVE_REGULATION_OF_CD4_POSITIVE_ALPHA_BETA_T_CELL_ACTIVATION	33	-0.66	-1.68	0	0.189	0.554	2185	tags=36%, list=14%, signal=42%
GOBP_NEGATIVE_REGULATION_OF_SMOOTH_MUSCLE_CELL_MIGRATION	21	-0.54	-1.67	0	0.193	0.65	522	tags=24%, list=3%, signal=25%
GOBP_REGULATION_OF_SYSTEMIC_ARTERIAL_BLOOD_PRESSURE_BY_RENIN_ANGIOTENSIN	17	-0.7	-1.66	0	0.204	0.792	2303	tags=29%, list=15%, signal=35%
GOBP_RESPONSE_TO_ESTROGEN	63	-0.52	-1.66	0	0.193	0.792	1653	tags=22%, list=11%, signal=25%
GOBP_REGULATION_OF_CELLULAR_RESPONSE_TO_INSULIN_STIMULUS	61	-0.38	-1.66	0	0.184	0.792	820	tags=13%, list=5%, signal=14%
GOBP_POSITIVE_REGULATION_OF_ANTIGEN_RECEPTOR_MEDIATED_SIGNALING_PATHWAY	19	-0.73	-1.65	0	0.183	0.792	2088	tags=42%, list=14%, signal=49%
GOBP_GLYCOSPHINGOLIPID_BIOSYNTHETIC_PROCESS	26	-0.56	-1.65	0	0.175	0.792	604	tags=19%, list=4%, signal=20%
GOBP_POSITIVE_REGULATION_OF_GLYCOPROTEIN_METABOLIC_PROCESS	24	-0.59	-1.65	0	0.171	0.792	1545	tags=21%, list=10%, signal=23%
GOBP_GLAND_MORPHOGENESIS	98	-0.46	-1.64	0	0.177	0.84	1026	tags=17%, list=7%, signal=18%
GOBP_NEGATIVE_REGULATION_OF_ATP_METABOLIC_PROCESS	25	-0.49	-1.64	0	0.171	0.84	858	tags=20%, list=6%, signal=21%
GOBP_PROGRAMMED_NECROTIC_CELL_DEATH	41	-0.42	-1.64	0	0.167	0.792	858	tags=12%, list=6%, signal=13%
GOBP_FOREBRAIN_GENERATION_OF_NEURONS	48	-0.52	-1.63	0	0.173	0.84	1835	tags=27%, list=12%, signal=31%
GOBP_NEGATIVE_REGULATION_OF_ERK1_AND_ERK2_CASCADE	63	-0.47	-1.63	0	0.173	0.84	2398	tags=17%, list=16%, signal=21%
GOBP_POSITIVE_REGULATION_OF_T_HELPER_CELL_DIFFERENTIATION	19	-0.61	-1.63	0	0.171	0.895	1340	tags=26%, list=9%, signal=29%
GOBP_CELL_CELL_ADHESION_MEDIATED_BY_INTEGRIN	16	-0.53	-1.62	0	0.179	0.895	711	tags=19%, list=5%, signal=20%
GOBP_NEGATIVE_REGULATION_OF_SODIUM_ION_TRANSPORT	17	-0.63	-1.61	0	0.189	0.954	306	tags=18%, list=2%, signal=18%
GOBP_REGULATION_OF_PROGRAMMED_NECROTIC_CELL_DEATH	20	-0.41	-1.6	0	0.194	1	271	tags=10%, list=2%, signal=10%
GOBP_RECEPTOR_CLUSTERING	52	-0.58	-1.6	0	0.191	1	1451	tags=27%, list=9%, signal=30%
GOBP_REGULATION_OF_LYMPHOCYTE_DIFFERENTIATION	147	-0.43	-1.6	0	0.19	1	1720	tags=19%, list=11%, signal=21%
GOBP_REGULATION_OF_LEUKOCYTE_DIFFERENTIATION	235	-0.43	-1.6	0	0.188	1	1720	tags=20%, list=11%, signal=23%
GOBP_POSITIVE_REGULATION_OF_LYMPHOCYTE_DIFFERENTIATION	86	-0.43	-1.59	0	0.204	1	1340	tags=16%, list=9%, signal=18%
GOBP_PROTEIN_KINASE_C_SIGNALING	26	-0.62	-1.59	0	0.199	1	1727	tags=31%, list=11%, signal=35%
GOBP_NEGATIVE_REGULATION_OF_CELLULAR_RESPONSE_TO_INSULIN_STIMULUS	37	-0.46	-1.59	0	0.198	1	1291	tags=16%, list=8%, signal=18%
GOBP_PLATELET_AGGREGATION	56	-0.44	-1.59	0	0.198	1	1212	tags=20%, list=8%, signal=21%
GOBP_REGULATION_OF_STEM_CELL_DIFFERENTIATION	107	-0.43	-1.59	0	0.196	1	2522	tags=24%, list=16%, signal=29%
GOBP_REGULATION_OF_MITOCHONDRIAL_MEMBRANE_POTENTIAL	66	-0.4	-1.58	0	0.208	1	1991	tags=20%, list=13%, signal=23%
GOBP_REGULATION_OF_CELL_FATE_COMMITMENT	23	-0.6	-1.58	0	0.204	1	357	tags=17%, list=2%, signal=18%
GOBP_PROSTATE_GLAND_DEVELOPMENT	35	-0.45	-1.58	0	0.203	1	1846	tags=23%, list=12%, signal=26%
GOBP_CELL_FATE_DETERMINATION	30	-0.65	-1.58	0	0.2	1	475	tags=17%, list=3%, signal=17%
GOBP_REGULATION_OF_CHROMATIN_ASSEMBLY_OR_DISASSEMBLY	24	-0.41	-1.58	0	0.199	1	622	tags=17%, list=4%, signal=17%
GOBP_POSITIVE_REGULATION_OF_CHOLESTEROL_EFFLUX	20	-0.57	-1.58	0	0.199	1	1771	tags=30%, list=12%, signal=34%
GOBP_NEGATIVE_REGULATION_OF_TISSUE_REMODELING	17	-0.47	-1.58	0	0.196	1	648	tags=18%, list=4%, signal=18%
GOBP_REGULATION_OF_CELL_ADHESION_MEDIATED_BY_INTEGRIN	44	-0.58	-1.58	0	0.194	1	711	tags=18%, list=5%, signal=19%
GOBP_INTEGRIN_ACTIVATION	22	-0.57	-1.57	0	0.197	1	1274	tags=18%, list=8%, signal=20%
GOBP_REGULATION_OF_HEMATOPOIETIC_PROGENITOR_CELL_DIFFERENTIATION	87	-0.35	-1.57	0	0.196	1	2423	tags=22%, list=16%, signal=26%
GOBP_NEGATIVE_REGULATION_OF_MAPK_CASCADE	151	-0.35	-1.57	0	0.196	1	2398	tags=19%, list=16%, signal=23%
GOBP_REGULATION_OF_KILLING_OF_CELLS_OF_OTHER_ORGANISM	15	-0.6	-1.57	0	0.195	1	1145	tags=20%, list=7%, signal=22%
GOBP_SALIVARY_GLAND_DEVELOPMENT	27	-0.61	-1.57	0	0.192	1	1026	tags=30%, list=7%, signal=32%
GOBP_GLYCOLYTIC_PROCESS_THROUGH_FRUCTOSE_6_PHOSPHATE	28	-0.34	-1.57	0	0.192	1	1736	tags=18%, list=11%, signal=20%
GOBP_LEUKOCYTE_TETHERING_OR_ROLLING	28	-0.53	-1.57	0	0.191	1	3092	tags=29%, list=20%, signal=36%
GOBP_REGULATION_OF_LEUKOCYTE_MIGRATION	173	-0.45	-1.57	0	0.19	1	2091	tags=23%, list=14%, signal=26%
GOBP_POSITIVE_REGULATION_OF_ALPHA_BETA_T_CELL_DIFFERENTIATION	43	-0.5	-1.57	0	0.19	1	2185	tags=28%, list=14%, signal=32%
GOBP_MEGAKARYOCYTE_DEVELOPMENT	16	-0.43	-1.57	0	0.189	1	315	tags=19%, list=2%, signal=19%
GOBP_VASCULAR_WOUND_HEALING	16	-0.66	-1.56	0	0.195	1	1895	tags=25%, list=12%, signal=28%
GOBP_LYMPHOCYTE_COSTIMULATION	48	-0.53	-1.56	0	0.195	1	1656	tags=29%, list=11%, signal=33%
GOBP_BILE_ACID_AND_BILE_SALT_TRANSPORT	26	-0.58	-1.56	0	0.193	1	1851	tags=27%, list=12%, signal=31%
GOBP_NEUTROPHIL_CHEMOTAXIS	72	-0.44	-1.56	0	0.188	1	1645	tags=17%, list=11%, signal=19%
GOBP_REGULATION_OF_ANTIGEN_RECEPTOR_MEDIATED_SIGNALING_PATHWAY	57	-0.56	-1.56	0	0.185	1	2100	tags=32%, list=14%, signal=36%
GOBP_PROSTANOID_BIOSYNTHETIC_PROCESS	24	-0.56	-1.56	0	0.184	1	1909	tags=21%, list=12%, signal=24%
GOBP_POSTSYNAPTIC_MEMBRANE_ORGANIZATION	34	-0.63	-1.55	0	0.201	1	1451	tags=26%, list=9%, signal=29%
GOBP_ESTABLISHMENT_OF_EPITHELIAL_CELL_POLARITY	26	-0.51	-1.55	0	0.2	1	860	tags=23%, list=6%, signal=24%
GOBP_POSITIVE_REGULATION_OF_HEMOPOIESIS	133	-0.44	-1.55	0	0.2	1	1720	tags=20%, list=11%, signal=22%
GOBP_HEMATOPOIETIC_PROGENITOR_CELL_DIFFERENTIATION	155	-0.35	-1.55	0	0.199	1	2707	tags=24%, list=18%, signal=29%
GOBP_POSITIVE_REGULATION_OF_VASCULAR_PERMEABILITY	15	-0.7	-1.55	0	0.199	1	797	tags=33%, list=5%, signal=35%
GOBP_REGULATION_OF_MEMBRANE_LIPID_DISTRIBUTION	54	-0.53	-1.54	0	0.201	1	1511	tags=22%, list=10%, signal=25%
GOBP_POSITIVE_REGULATION_OF_ALPHA_BETA_T_CELL_ACTIVATION	58	-0.52	-1.54	0	0.2	1	2185	tags=28%, list=14%, signal=32%
GOBP_MAMMARY_GLAND_MORPHOGENESIS	36	-0.53	-1.54	0	0.2	1	894	tags=17%, list=6%, signal=18%
GOBP_NEGATIVE_REGULATION_OF_GTPASE_ACTIVITY	41	-0.51	-1.54	0	0.198	1	2882	tags=37%, list=19%, signal=45%
GOBP_CELLULAR_RESPONSE_TO_LOW_DENSITY_LIPOPROTEIN_PARTICLE_STIMULUS	19	-0.61	-1.54	0	0.196	1	1402	tags=26%, list=9%, signal=29%
GOBP_PROSTATE_GLAND_MORPHOGENESIS	22	-0.57	-1.54	0	0.196	1	687	tags=18%, list=4%, signal=19%
GOBP_ERYTHROCYTE_DEVELOPMENT	29	-0.44	-1.54	0	0.194	1	163	tags=14%, list=1%, signal=14%
GOBP_ANTIMICROBIAL_HUMORAL_IMMUNE_RESPONSE_MEDIATED_BY_ANTIMICROBIAL_PEPTIDE	31	-0.56	-1.54	0	0.194	1	1645	tags=16%, list=11%, signal=18%
GOBP_NEGATIVE_REGULATION_OF_EPITHELIAL_CELL_APOPTOTIC_PROCESS	39	-0.43	-1.54	0	0.194	1	892	tags=15%, list=6%, signal=16%
GOBP_PLATELET_ACTIVATION	140	-0.39	-1.54	0	0.193	1	1212	tags=19%, list=8%, signal=21%
GOBP_REGULATION_OF_INSULIN_RECEPTOR_SIGNALING_PATHWAY	62	-0.34	-1.54	0	0.193	1	1413	tags=15%, list=9%, signal=16%
GOBP_NECROTIC_CELL_DEATH	51	-0.44	-1.54	0	0.193	1	1091	tags=16%, list=7%, signal=17%
GOBP_REGULATION_OF_T_CELL_RECEPTOR_SIGNALING_PATHWAY	37	-0.62	-1.53	0	0.194	1	2100	tags=38%, list=14%, signal=44%
GOBP_VENTRAL_SPINAL_CORD_DEVELOPMENT	35	-0.43	-1.53	0	0.192	1	455	tags=11%, list=3%, signal=12%
GOBP_LIPID_TRANSLOCATION	48	-0.52	-1.53	0	0.191	1	1460	tags=21%, list=9%, signal=23%
GOBP_REGULATION_OF_T_CELL_DIFFERENTIATION	122	-0.39	-1.53	0	0.19	1	1720	tags=16%, list=11%, signal=18%
GOBP_T_HELPER_1_TYPE_IMMUNE_RESPONSE	38	-0.55	-1.53	0	0.19	1	1545	tags=29%, list=10%, signal=32%
GOBP_REGULATION_OF_HEMATOPOIETIC_STEM_CELL_DIFFERENTIATION	73	-0.39	-1.53	0	0.188	1	2423	tags=23%, list=16%, signal=28%
GOBP_NEGATIVE_REGULATION_OF_STRIATED_MUSCLE_CELL_DIFFERENTIATION	29	-0.47	-1.53	0	0.187	1	2038	tags=21%, list=13%, signal=24%
GOBP_GANGLIOSIDE_METABOLIC_PROCESS	21	-0.59	-1.53	0	0.186	1	812	tags=33%, list=5%, signal=35%
KEGG_TYPE_I_DIABETES_MELLITUS	26	-0.57	-1.53	0	0.185	1	820	tags=15%, list=5%, signal=16%
GOBP_REGULATION_OF_CELLULAR_EXTRAVASATION	31	-0.59	-1.52	0	0.189	1	2726	tags=26%, list=18%, signal=31%
GOBP_REGULATION_OF_SMALL_GTPASE_MEDIATED_SIGNAL_TRANSDUCTION	302	-0.36	-1.52	0	0.187	1	1561	tags=17%, list=10%, signal=18%
GOBP_POSITIVE_REGULATION_OF_MYELOID_LEUKOCYTE_DIFFERENTIATION	50	-0.49	-1.52	0	0.186	1	1659	tags=20%, list=11%, signal=22%
GOBP_REGULATION_OF_MEMBRANE_DEPOLARIZATION	37	-0.51	-1.52	0	0.184	1	2706	tags=32%, list=18%, signal=39%
GOBP_UNSATURATED_FATTY_ACID_BIOSYNTHETIC_PROCESS	40	-0.45	-1.52	0	0.183	1	1452	tags=25%, list=9%, signal=28%
GOBP_OVULATION_CYCLE_PROCESS	39	-0.44	-1.52	0	0.182	1	1524	tags=18%, list=10%, signal=20%
GOBP_NEGATIVE_REGULATION_OF_CELL_DIVISION	15	-0.47	-1.52	0	0.182	1	1363	tags=27%, list=9%, signal=29%
GOBP_HISTONE_DEUBIQUITINATION	22	-0.39	-1.52	0	0.181	1	1067	tags=18%, list=7%, signal=20%
GOBP_T_CELL_DIFFERENTIATION	210	-0.37	-1.52	0	0.181	1	1737	tags=17%, list=11%, signal=19%
GOBP_GRANULOCYTE_DIFFERENTIATION	31	-0.51	-1.52	0	0.18	1	2264	tags=39%, list=15%, signal=45%
GOBP_HOMEOSTASIS_OF_NUMBER_OF_CELLS_WITHIN_A_TISSUE	25	-0.49	-1.52	0	0.179	1	379	tags=16%, list=2%, signal=16%
GOBP_NEGATIVE_REGULATION_OF_CARBOHYDRATE_METABOLIC_PROCESS	43	-0.4	-1.52	0	0.179	1	1639	tags=28%, list=11%, signal=31%
GOBP_NEGATIVE_REGULATION_OF_NUCLEOTIDE_METABOLIC_PROCESS	19	-0.5	-1.52	0	0.178	1	662	tags=21%, list=4%, signal=22%
GOBP_POSITIVE_REGULATION_OF_CELL_ADHESION_MEDIATED_BY_INTEGRIN	19	-0.78	-1.51	0	0.184	1	711	tags=32%, list=5%, signal=33%
GOBP_NEGATIVE_REGULATION_OF_OXIDOREDUCTASE_ACTIVITY	19	-0.7	-1.51	0	0.184	1	2178	tags=37%, list=14%, signal=43%
GOBP_REGULATION_OF_PROTEIN_KINASE_A_SIGNALING	21	-0.49	-1.51	0	0.183	1	1903	tags=24%, list=12%, signal=27%
GOBP_REGULATION_OF_CELLULAR_AMINO_ACID_METABOLIC_PROCESS	59	-0.34	-1.51	0	0.183	1	2358	tags=22%, list=15%, signal=26%
GOBP_N_GLYCAN_PROCESSING	17	-0.52	-1.51	0	0.183	1	581	tags=18%, list=4%, signal=18%
GOBP_PYRIMIDINE_NUCLEOTIDE_BIOSYNTHETIC_PROCESS	27	-0.46	-1.51	0	0.182	1	2035	tags=37%, list=13%, signal=43%
GOBP_EPITHELIAL_STRUCTURE_MAINTENANCE	19	-0.6	-1.51	0	0.182	1	2947	tags=37%, list=19%, signal=46%
GOBP_CELLULAR_DEFENSE_RESPONSE	38	-0.5	-1.51	0	0.182	1	243	tags=11%, list=2%, signal=11%
GOBP_RENAL_TUBULE_DEVELOPMENT	72	-0.43	-1.51	0	0.181	1	1026	tags=14%, list=7%, signal=15%
GOBP_HOMOTYPIC_CELL_CELL_ADHESION	75	-0.41	-1.5	0	0.186	1	1212	tags=17%, list=8%, signal=19%
GOBP_RAS_PROTEIN_SIGNAL_TRANSDUCTION	319	-0.35	-1.5	0	0.186	1	2892	tags=25%, list=19%, signal=31%
GOBP_NEGATIVE_REGULATION_OF_FATTY_ACID_METABOLIC_PROCESS	26	-0.57	-1.5	0	0.186	1	2791	tags=27%, list=18%, signal=33%
GOBP_PROTEIN_INSERTION_INTO_MITOCHONDRIAL_MEMBRANE_INVOLVED_IN_APOPTOTIC_SIGNALING_PATHWAY	30	-0.41	-1.5	0	0.186	1	269	tags=10%, list=2%, signal=10%
GOBP_RESPONSE_TO_FLUID_SHEAR_STRESS	29	-0.6	-1.5	0	0.185	1	1656	tags=34%, list=11%, signal=39%
GOBP_NEGATIVE_REGULATION_OF_LIPID_BIOSYNTHETIC_PROCESS	46	-0.46	-1.5	0	0.185	1	2383	tags=22%, list=15%, signal=26%
GOBP_REGULATION_OF_MITOCHONDRIAL_OUTER_MEMBRANE_PERMEABILIZATION_INVOLVED_IN_APOPTOTIC_SIGNALING_PATHWAY	44	-0.37	-1.5	0	0.185	1	269	tags=9%, list=2%, signal=9%
GOBP_POSITIVE_REGULATION_OF_CELL_CELL_ADHESION	226	-0.4	-1.5	0	0.185	1	2185	tags=20%, list=14%, signal=23%
GOBP_POSITIVE_REGULATION_OF_PROTEIN_LOCALIZATION_TO_NUCLEUS	79	-0.32	-1.5	0	0.184	1	3444	tags=28%, list=22%, signal=36%
GOBP_NEPHRON_EPITHELIUM_DEVELOPMENT	88	-0.43	-1.5	0	0.184	1	1026	tags=13%, list=7%, signal=13%
GOBP_POSITIVE_REGULATION_OF_INTRINSIC_APOPTOTIC_SIGNALING_PATHWAY	52	-0.39	-1.5	0	0.183	1	1145	tags=15%, list=7%, signal=17%
GOBP_REGULATION_OF_GLYCOPROTEIN_METABOLIC_PROCESS	45	-0.46	-1.5	0	0.183	1	1545	tags=22%, list=10%, signal=25%
GOBP_DNA_METHYLATION_DEPENDENT_HETEROCHROMATIN_ASSEMBLY	19	-0.43	-1.5	0	0.183	1	2348	tags=32%, list=15%, signal=37%
GOBP_CELL_FATE_COMMITMENT	194	-0.4	-1.5	0	0.182	1	1761	tags=15%, list=11%, signal=17%
GOBP_RESPONSE_TO_ATP	28	-0.56	-1.5	0	0.182	1	912	tags=21%, list=6%, signal=23%
GOBP_LENS_FIBER_CELL_DIFFERENTIATION	27	-0.44	-1.49	0	0.185	1	3182	tags=30%, list=21%, signal=37%
GOBP_REGULATION_OF_LEUKOCYTE_CHEMOTAXIS	94	-0.39	-1.49	0	0.182	1	2091	tags=21%, list=14%, signal=24%
GOBP_REGULATION_OF_RAS_PROTEIN_SIGNAL_TRANSDUCTION	179	-0.4	-1.49	0	0.182	1	3559	tags=31%, list=23%, signal=40%
GOBP_NEGATIVE_REGULATION_OF_STEROID_METABOLIC_PROCESS	22	-0.71	-1.49	0	0.182	1	1541	tags=27%, list=10%, signal=30%
GOBP_SIALYLATION	18	-0.61	-1.49	0	0.181	1	604	tags=33%, list=4%, signal=35%
GOBP_CELL_ADHESION_MEDIATED_BY_INTEGRIN	66	-0.51	-1.49	0	0.181	1	819	tags=15%, list=5%, signal=16%
GOBP_FEMALE_SEX_DIFFERENTIATION	98	-0.37	-1.49	0	0.181	1	2318	tags=18%, list=15%, signal=21%
GOBP_NEGATIVE_REGULATION_OF_LIPID_METABOLIC_PROCESS	80	-0.45	-1.49	0	0.181	1	2523	tags=25%, list=16%, signal=30%
GOBP_REGULATION_OF_HETEROTYPIC_CELL_CELL_ADHESION	20	-0.68	-1.49	0	0.181	1	1040	tags=30%, list=7%, signal=32%
GOBP_REGULATION_OF_MACROPHAGE_MIGRATION	34	-0.56	-1.49	0	0.181	1	1654	tags=24%, list=11%, signal=26%
GOBP_EMBRYONIC_HEMOPOIESIS	21	-0.49	-1.49	0	0.18	1	797	tags=24%, list=5%, signal=25%
GOBP_NEGATIVE_REGULATION_OF_SMALL_GTPASE_MEDIATED_SIGNAL_TRANSDUCTION	53	-0.5	-1.49	0	0.18	1	2398	tags=26%, list=16%, signal=31%
GOBP_MONONUCLEAR_CELL_DIFFERENTIATION	340	-0.39	-1.48	0	0.188	1	2707	tags=26%, list=18%, signal=31%
GOBP_REPLACEMENT_OSSIFICATION	26	-0.56	-1.48	0	0.187	1	585	tags=15%, list=4%, signal=16%
GOBP_PROTEIN_O_LINKED_GLYCOSYLATION	89	-0.36	-1.48	0	0.187	1	2258	tags=19%, list=15%, signal=22%
GOBP_LOCALIZATION_WITHIN_MEMBRANE	73	-0.55	-1.48	0	0.185	1	2857	tags=34%, list=19%, signal=42%
GOBP_ANIMAL_ORGAN_FORMATION	51	-0.47	-1.48	0	0.185	1	475	tags=10%, list=3%, signal=10%
GOBP_REGULATION_OF_DIGESTIVE_SYSTEM_PROCESS	26	-0.57	-1.48	0	0.184	1	2436	tags=27%, list=16%, signal=32%
GOBP_NEGATIVE_REGULATION_OF_IMMUNE_SYSTEM_PROCESS	329	-0.44	-1.48	0	0.183	1	2443	tags=27%, list=16%, signal=31%
KEGG_GLYCOSPHINGOLIPID_BIOSYNTHESIS_GANGLIO_SERIES	15	-0.58	-1.48	0	0.183	1	604	tags=27%, list=4%, signal=28%
GOBP_MITOCHONDRIAL_DEPOLARIZATION	21	-0.5	-1.48	0	0.183	1	1895	tags=24%, list=12%, signal=27%
GOBP_POSITIVE_REGULATION_OF_CELL_ACTIVATION	283	-0.46	-1.48	0	0.183	1	2264	tags=25%, list=15%, signal=28%
GOBP_CEREBRAL_CORTEX_CELL_MIGRATION	36	-0.46	-1.48	0	0.183	1	978	tags=17%, list=6%, signal=18%
GOBP_T_CELL_MEDIATED_IMMUNITY	80	-0.4	-1.48	0	0.182	1	1428	tags=16%, list=9%, signal=18%
GOBP_REGULATION_OF_MYELOID_LEUKOCYTE_DIFFERENTIATION	100	-0.39	-1.48	0	0.182	1	1659	tags=22%, list=11%, signal=24%
GOBP_MODIFIED_AMINO_ACID_TRANSPORT	26	-0.62	-1.48	0	0.182	1	1356	tags=35%, list=9%, signal=38%
GOBP_NEGATIVE_REGULATION_OF_EPITHELIAL_CELL_DIFFERENTIATION	35	-0.48	-1.48	0	0.181	1	3182	tags=29%, list=21%, signal=36%
GOBP_BRANCHING_INVOLVED_IN_SALIVARY_GLAND_MORPHOGENESIS	17	-0.59	-1.48	0	0.18	1	1026	tags=24%, list=7%, signal=25%
GOBP_NUCLEOSIDE_TRIPHOSPHATE_METABOLIC_PROCESS	98	-0.27	-1.47	0	0.194	1	2088	tags=17%, list=14%, signal=20%
GOBP_REGULATION_OF_T_HELPER_CELL_DIFFERENTIATION	32	-0.47	-1.47	0	0.193	1	1340	tags=19%, list=9%, signal=20%
GOBP_NEPHRON_MORPHOGENESIS	57	-0.48	-1.47	0	0.192	1	1026	tags=16%, list=7%, signal=17%
GOBP_REGULATION_OF_CELLULAR_AMINE_METABOLIC_PROCESS	71	-0.36	-1.47	0	0.192	1	2358	tags=23%, list=15%, signal=26%
GOBP_REGULATION_OF_STEROID_BIOSYNTHETIC_PROCESS	78	-0.48	-1.47	0	0.192	1	2516	tags=26%, list=16%, signal=30%
GOBP_BRANCHING_MORPHOGENESIS_OF_AN_EPITHELIAL_TUBE	124	-0.41	-1.47	0	0.191	1	1895	tags=15%, list=12%, signal=17%
GOBP_NEGATIVE_REGULATION_OF_BLOOD_VESSEL_ENDOTHELIAL_CELL_MIGRATION	31	-0.38	-1.46	0	0.199	1	771	tags=16%, list=5%, signal=17%
GOBP_NEGATIVE_REGULATION_OF_VASCULAR_PERMEABILITY	16	-0.58	-1.46	0	0.199	1	1729	tags=25%, list=11%, signal=28%
GOBP_REGULATION_OF_CD4_POSITIVE_ALPHA_BETA_T_CELL_DIFFERENTIATION	43	-0.45	-1.46	0	0.198	1	1340	tags=19%, list=9%, signal=20%
GOBP_POSITIVE_REGULATION_OF_STEM_CELL_DIFFERENTIATION	17	-0.63	-1.46	0	0.198	1	1226	tags=24%, list=8%, signal=26%
GOBP_POSITIVE_REGULATION_OF_INTERLEUKIN_12_PRODUCTION	28	-0.48	-1.46	0	0.198	1	3129	tags=25%, list=20%, signal=31%
GOBP_RESPONSE_TO_CORTICOSTEROID	123	-0.39	-1.46	0	0.197	1	2648	tags=21%, list=17%, signal=25%
GOBP_MYELOID_CELL_DEVELOPMENT	59	-0.36	-1.46	0	0.197	1	315	tags=10%, list=2%, signal=10%
GOBP_LEUKOCYTE_DIFFERENTIATION	439	-0.38	-1.46	0	0.197	1	2707	tags=26%, list=18%, signal=30%
GOBP_LEUKOCYTE_MEDIATED_CYTOTOXICITY	83	-0.45	-1.46	0	0.197	1	1740	tags=18%, list=11%, signal=20%
GOBP_MORPHOGENESIS_OF_A_BRANCHING_STRUCTURE	158	-0.36	-1.46	0	0.197	1	1995	tags=16%, list=13%, signal=18%
KEGG_DRUG_METABOLISM_OTHER_ENZYMES	31	-0.5	-1.46	0	0.196	1	2387	tags=32%, list=16%, signal=38%
GOBP_REGULATION_OF_CELLULAR_KETONE_METABOLIC_PROCESS	164	-0.36	-1.46	0	0.195	1	2395	tags=20%, list=16%, signal=24%
GOBP_LYMPHOCYTE_MEDIATED_IMMUNITY	198	-0.38	-1.46	0	0.195	1	2519	tags=23%, list=16%, signal=27%
GOBP_EXTRACELLULAR_MATRIX_ASSEMBLY	43	-0.49	-1.46	0	0.195	1	1317	tags=19%, list=9%, signal=20%
GOBP_NEGATIVE_REGULATION_OF_IMMUNE_RESPONSE	119	-0.45	-1.46	0	0.194	1	2491	tags=29%, list=16%, signal=34%
GOBP_REGULATION_OF_LIPID_CATABOLIC_PROCESS	50	-0.53	-1.46	0	0.194	1	2780	tags=34%, list=18%, signal=41%
GOBP_RESPONSE_TO_THYROID_HORMONE	21	-0.47	-1.46	0	0.194	1	1348	tags=24%, list=9%, signal=26%
GOBP_POSITIVE_REGULATION_OF_DNA_TEMPLATED_TRANSCRIPTION_INITIATION	34	-0.31	-1.46	0	0.194	1	2214	tags=21%, list=14%, signal=24%
GOBP_HEMATOPOIETIC_STEM_CELL_DIFFERENTIATION	84	-0.33	-1.46	0	0.194	1	2707	tags=23%, list=18%, signal=27%
GOBP_SPINAL_CORD_DEVELOPMENT	83	-0.42	-1.46	0	0.194	1	455	tags=12%, list=3%, signal=12%
GOBP_POSITIVE_REGULATION_OF_LEUKOCYTE_CELL_CELL_ADHESION	194	-0.4	-1.46	0	0.194	1	2185	tags=20%, list=14%, signal=23%
GOBP_REGULATION_OF_T_CELL_ACTIVATION	266	-0.4	-1.46	0	0.193	1	2185	tags=22%, list=14%, signal=25%
GOBP_NEGATIVE_REGULATION_OF_IMMUNE_EFFECTOR_PROCESS	101	-0.44	-1.45	0	0.202	1	2491	tags=28%, list=16%, signal=33%
GOBP_CELLULAR_RESPONSE_TO_RETINOIC_ACID	54	-0.46	-1.45	0	0.201	1	2305	tags=20%, list=15%, signal=24%
GOBP_NEGATIVE_REGULATION_OF_TOLL_LIKE_RECEPTOR_SIGNALING_PATHWAY	33	-0.47	-1.45	0	0.201	1	1952	tags=27%, list=13%, signal=31%
KEGG_HEMATOPOIETIC_CELL_LINEAGE	70	-0.46	-1.45	0	0.199	1	1254	tags=20%, list=8%, signal=22%
GOBP_POSITIVE_REGULATION_OF_LEUKOCYTE_PROLIFERATION	122	-0.42	-1.45	0	0.198	1	2131	tags=25%, list=14%, signal=28%
GOBP_MEGAKARYOCYTE_DIFFERENTIATION	76	-0.39	-1.45	0	0.198	1	2309	tags=26%, list=15%, signal=31%
GOBP_CELLULAR_PROTEIN_CONTAINING_COMPLEX_LOCALIZATION	21	-0.48	-1.45	0	0.198	1	948	tags=24%, list=6%, signal=25%
GOBP_CELLULAR_RESPONSE_TO_DEXAMETHASONE_STIMULUS	25	-0.44	-1.45	0	0.197	1	1898	tags=20%, list=12%, signal=23%
GOBP_REGULATION_OF_HEMOPOIESIS	342	-0.36	-1.45	0	0.197	1	1774	tags=18%, list=12%, signal=20%
GOBP_LEUKOCYTE_MIGRATION	362	-0.39	-1.45	0	0.196	1	2091	tags=20%, list=14%, signal=22%
GOBP_MAMMARY_GLAND_DUCT_MORPHOGENESIS	25	-0.57	-1.45	0	0.196	1	2121	tags=28%, list=14%, signal=32%
GOBP_LONG_TERM_SYNAPTIC_DEPRESSION	25	-0.52	-1.45	0	0.196	1	2857	tags=36%, list=19%, signal=44%
GOBP_BRANCH_ELONGATION_OF_AN_EPITHELIUM	15	-0.61	-1.45	0	0.196	1	140	tags=13%, list=1%, signal=13%
GOBP_REGULATION_OF_FATTY_ACID_BETA_OXIDATION	18	-0.66	-1.45	0	0.195	1	3076	tags=44%, list=20%, signal=55%
GOBP_POSITIVE_REGULATION_OF_REGULATED_SECRETORY_PATHWAY	47	-0.47	-1.45	0	0.195	1	754	tags=17%, list=5%, signal=18%
GOBP_REGULATION_OF_BODY_FLUID_LEVELS	412	-0.34	-1.44	0	0.207	1	1235	tags=14%, list=8%, signal=15%
GOBP_POSITIVE_REGULATION_OF_SMALL_GTPASE_MEDIATED_SIGNAL_TRANSDUCTION	71	-0.44	-1.44	0	0.206	1	1518	tags=18%, list=10%, signal=20%
GOBP_POSITIVE_REGULATION_OF_MITOCHONDRIAL_OUTER_MEMBRANE_PERMEABILIZATION_INVOLVED_IN_APOPTOTIC_SIGNALING_PATHWAY	35	-0.37	-1.44	0	0.206	1	269	tags=9%, list=2%, signal=9%
GOBP_PYRIMIDINE_CONTAINING_COMPOUND_BIOSYNTHETIC_PROCESS	35	-0.36	-1.44	0	0.206	1	2387	tags=31%, list=16%, signal=37%
GOBP_ADENYLATE_CYCLASE_ACTIVATING_G_PROTEIN_COUPLED_RECEPTOR_SIGNALING_PATHWAY	112	-0.39	-1.44	0	0.206	1	1649	tags=16%, list=11%, signal=18%
GOBP_NUCLEOBASE_CONTAINING_SMALL_MOLECULE_INTERCONVERSION	26	-0.54	-1.44	0	0.206	1	2722	tags=42%, list=18%, signal=51%
GOBP_POSITIVE_REGULATION_OF_JNK_CASCADE	79	-0.44	-1.44	0	0.205	1	1684	tags=20%, list=11%, signal=23%
GOBP_POSITIVE_REGULATION_OF_CELL_ADHESION	363	-0.39	-1.44	0	0.205	1	2210	tags=20%, list=14%, signal=23%
GOBP_REGULATION_OF_MEMBRANE_INVAGINATION	16	-0.6	-1.44	0	0.205	1	1373	tags=25%, list=9%, signal=27%
GOBP_LEUKOCYTE_CHEMOTAXIS	170	-0.37	-1.44	0	0.204	1	2091	tags=18%, list=14%, signal=20%
GOBP_REGULATION_OF_NEUTROPHIL_CHEMOTAXIS	28	-0.42	-1.44	0	0.204	1	3113	tags=29%, list=20%, signal=36%
GOBP_SULFUR_COMPOUND_TRANSPORT	45	-0.47	-1.44	0	0.204	1	1714	tags=31%, list=11%, signal=35%
GOBP_PYRIMIDINE_CONTAINING_COMPOUND_METABOLIC_PROCESS	71	-0.34	-1.44	0	0.204	1	1646	tags=21%, list=11%, signal=24%
GOBP_PURINE_CONTAINING_COMPOUND_TRANSMEMBRANE_TRANSPORT	16	-0.5	-1.44	0	0.204	1	1987	tags=38%, list=13%, signal=43%
GOBP_HEMATOPOIETIC_STEM_CELL_PROLIFERATION	22	-0.44	-1.44	0	0.203	1	3368	tags=36%, list=22%, signal=46%
GOBP_T_CELL_ACTIVATION	386	-0.38	-1.44	0	0.203	1	2131	tags=21%, list=14%, signal=23%
GOBP_REGULATION_OF_CELL_CELL_ADHESION	359	-0.37	-1.44	0	0.202	1	2185	tags=19%, list=14%, signal=22%
GOBP_NEGATIVE_REGULATION_OF_LEUKOCYTE_PROLIFERATION	68	-0.48	-1.43	0	0.214	1	2182	tags=31%, list=14%, signal=36%
GOBP_NEGATIVE_REGULATION_OF_CELL_CELL_ADHESION	153	-0.39	-1.43	0	0.213	1	2131	tags=23%, list=14%, signal=26%
GOBP_POSITIVE_REGULATION_OF_ACTIN_FILAMENT_BUNDLE_ASSEMBLY	58	-0.44	-1.43	0	0.213	1	2629	tags=31%, list=17%, signal=37%
GOBP_NEGATIVE_REGULATION_OF_GLIAL_CELL_DIFFERENTIATION	17	-0.56	-1.43	0	0.212	1	3852	tags=41%, list=25%, signal=55%
GOBP_DENDRITIC_CELL_CHEMOTAXIS	21	-0.58	-1.43	0	0.211	1	3405	tags=43%, list=22%, signal=55%
GOBP_REGULATION_OF_LYMPHOCYTE_ACTIVATION	361	-0.43	-1.43	0	0.21	1	2214	tags=24%, list=14%, signal=28%
GOBP_REGULATION_OF_PROTEIN_LOCALIZATION_TO_NUCLEUS	120	-0.37	-1.43	0	0.209	1	3459	tags=32%, list=22%, signal=41%
GOBP_SOMATIC_STEM_CELL_POPULATION_MAINTENANCE	61	-0.45	-1.43	0	0.209	1	2696	tags=30%, list=18%, signal=36%
GOBP_POSITIVE_REGULATION_OF_STRESS_ACTIVATED_PROTEIN_KINASE_SIGNALING_CASCADE	107	-0.39	-1.43	0	0.209	1	1864	tags=20%, list=12%, signal=22%
GOBP_REGULATION_OF_LYMPHOCYTE_APOPTOTIC_PROCESS	45	-0.51	-1.43	0	0.209	1	2088	tags=29%, list=14%, signal=33%
GOBP_MEMBRANE_DEPOLARIZATION	79	-0.47	-1.43	0	0.208	1	2009	tags=22%, list=13%, signal=25%
GOBP_SULFUR_COMPOUND_CATABOLIC_PROCESS	46	-0.44	-1.43	0	0.208	1	3221	tags=30%, list=21%, signal=38%
GOBP_EXOCRINE_SYSTEM_DEVELOPMENT	35	-0.53	-1.43	0	0.208	1	1026	tags=23%, list=7%, signal=24%
GOBP_SECRETION_BY_TISSUE	24	-0.61	-1.43	0	0.208	1	2088	tags=33%, list=14%, signal=39%
GOBP_REGULATION_OF_ALPHA_BETA_T_CELL_DIFFERENTIATION	57	-0.41	-1.43	0	0.206	1	2185	tags=23%, list=14%, signal=26%
GOBP_NEGATIVE_REGULATION_OF_CELL_ACTIVATION	163	-0.42	-1.43	0	0.206	1	2249	tags=25%, list=15%, signal=28%
GOBP_NEGATIVE_REGULATION_OF_CYTOKINE_PRODUCTION_INVOLVED_IN_IMMUNE_RESPONSE	19	-0.67	-1.43	0	0.206	1	2114	tags=37%, list=14%, signal=43%
GOBP_CELLULAR_RESPONSE_TO_CORTICOSTEROID_STIMULUS	49	-0.43	-1.42	0	0.216	1	2522	tags=22%, list=16%, signal=27%
GOBP_SMALL_GTPASE_MEDIATED_SIGNAL_TRANSDUCTION	472	-0.32	-1.42	0	0.216	1	2824	tags=24%, list=18%, signal=29%
KEGG_GRAFT_VERSUS_HOST_DISEASE	19	-0.56	-1.42	0	0.216	1	2421	tags=26%, list=16%, signal=31%
GOBP_REGULATION_OF_CELL_ACTIVATION	469	-0.41	-1.42	0	0.215	1	2264	tags=23%, list=15%, signal=27%
GOBP_ANGIOGENESIS_INVOLVED_IN_WOUND_HEALING	24	-0.5	-1.42	0	0.215	1	2707	tags=25%, list=18%, signal=30%
GOBP_EPITHELIAL_TUBE_BRANCHING_INVOLVED_IN_LUNG_MORPHOGENESIS	25	-0.48	-1.42	0	0.215	1	1600	tags=16%, list=10%, signal=18%
GOBP_CELLULAR_RESPONSE_TO_LIPOPROTEIN_PARTICLE_STIMULUS	29	-0.45	-1.42	0	0.215	1	1656	tags=28%, list=11%, signal=31%
GOBP_NATURAL_KILLER_CELL_MEDIATED_IMMUNITY	46	-0.48	-1.42	0	0.215	1	2032	tags=24%, list=13%, signal=27%
GOBP_BODY_FLUID_SECRETION	68	-0.43	-1.42	0	0.215	1	2088	tags=26%, list=14%, signal=30%
GOBP_RIBOSOMAL_LARGE_SUBUNIT_ASSEMBLY	26	-0.59	-1.42	0	0.215	1	1166	tags=35%, list=8%, signal=37%
KEGG_PPAR_SIGNALING_PATHWAY	58	-0.39	-1.42	0	0.215	1	1998	tags=22%, list=13%, signal=26%
GOBP_NUCLEOSIDE_MONOPHOSPHATE_METABOLIC_PROCESS	71	-0.44	-1.42	0	0.215	1	3134	tags=41%, list=20%, signal=51%
GOBP_POSITIVE_REGULATION_OF_B_CELL_ACTIVATION	70	-0.37	-1.42	0	0.214	1	2214	tags=26%, list=14%, signal=30%
GOBP_REGULATION_OF_T_CELL_MEDIATED_IMMUNITY	58	-0.4	-1.42	0	0.214	1	2648	tags=24%, list=17%, signal=29%
GOBP_POSITIVE_REGULATION_OF_LEUKOCYTE_DEGRANULATION	20	-0.54	-1.42	0	0.214	1	744	tags=20%, list=5%, signal=21%
GOBP_NEGATIVE_REGULATION_OF_T_CELL_PROLIFERATION	50	-0.45	-1.42	0	0.214	1	2131	tags=30%, list=14%, signal=35%
GOBP_REGULATION_OF_DNA_DAMAGE_RESPONSE_SIGNAL_TRANSDUCTION_BY_P53_CLASS_MEDIATOR	33	-0.45	-1.42	0	0.214	1	3322	tags=27%, list=22%, signal=35%
GOBP_REGULATION_OF_STEROID_METABOLIC_PROCESS	101	-0.4	-1.42	0	0.213	1	2516	tags=23%, list=16%, signal=27%
GOBP_CELL_KILLING	115	-0.42	-1.42	0	0.213	1	1740	tags=17%, list=11%, signal=19%
GOBP_DIGESTIVE_SYSTEM_PROCESS	71	-0.42	-1.42	0	0.213	1	2521	tags=23%, list=16%, signal=27%
GOBP_CELLULAR_EXTRAVASATION	63	-0.52	-1.42	0	0.212	1	4463	tags=43%, list=29%, signal=60%
GOBP_RHO_PROTEIN_SIGNAL_TRANSDUCTION	127	-0.39	-1.41	0	0.221	1	1518	tags=17%, list=10%, signal=18%
GOBP_BLOOD_VESSEL_REMODELING	37	-0.46	-1.41	0	0.221	1	2291	tags=30%, list=15%, signal=35%
GOBP_WOUND_HEALING	445	-0.32	-1.41	0	0.22	1	1212	tags=13%, list=8%, signal=14%
GOBP_LEUKOCYTE_CELL_CELL_ADHESION	296	-0.38	-1.41	0	0.22	1	2185	tags=21%, list=14%, signal=24%
GOBP_RESPONSE_TO_INTERLEUKIN_4	34	-0.44	-1.41	0	0.22	1	3298	tags=35%, list=21%, signal=45%
GOBP_CELLULAR_RESPONSE_TO_THYROID_HORMONE_STIMULUS	15	-0.59	-1.41	0	0.219	1	1348	tags=33%, list=9%, signal=36%
GOBP_RESPONSE_TO_ALCOHOL	200	-0.43	-1.41	0	0.219	1	3020	tags=26%, list=20%, signal=33%
GOBP_MYELOID_LEUKOCYTE_MIGRATION	163	-0.39	-1.41	0	0.219	1	2061	tags=19%, list=13%, signal=22%
GOBP_MONOCYTE_CHEMOTAXIS	42	-0.39	-1.41	0	0.219	1	2061	tags=17%, list=13%, signal=19%
GOBP_PHOSPHOLIPID_TRANSPORT	86	-0.35	-1.41	0	0.219	1	1554	tags=15%, list=10%, signal=17%
GOBP_T_CELL_ACTIVATION_INVOLVED_IN_IMMUNE_RESPONSE	80	-0.42	-1.41	0	0.219	1	1428	tags=20%, list=9%, signal=22%
GOBP_REGULATION_OF_PATTERN_RECOGNITION_RECEPTOR_SIGNALING_PATHWAY	89	-0.39	-1.41	0	0.219	1	1716	tags=20%, list=11%, signal=23%
KEGG_NATURAL_KILLER_CELL_MEDIATED_CYTOTOXICITY	92	-0.39	-1.41	0	0.219	1	3781	tags=34%, list=25%, signal=44%
GOBP_POSITIVE_REGULATION_OF_CELL_JUNCTION_ASSEMBLY	81	-0.46	-1.41	0	0.219	1	2548	tags=26%, list=17%, signal=31%
GOBP_POSITIVE_REGULATION_OF_SYNAPSE_ASSEMBLY	45	-0.55	-1.41	0	0.219	1	2548	tags=29%, list=17%, signal=35%
GOBP_COAGULATION	281	-0.34	-1.41	0	0.218	1	1212	tags=15%, list=8%, signal=16%
GOBP_ANTIGEN_RECEPTOR_MEDIATED_SIGNALING_PATHWAY	212	-0.27	-1.41	0	0.218	1	2358	tags=19%, list=15%, signal=22%
GOBP_PLASMA_MEMBRANE_ORGANIZATION	105	-0.44	-1.41	0	0.218	1	2553	tags=29%, list=17%, signal=34%
GOBP_SEMI_LUNAR_VALVE_DEVELOPMENT	39	-0.43	-1.41	0	0.217	1	1317	tags=18%, list=9%, signal=20%
GOBP_NEGATIVE_REGULATION_OF_PHOSPHORYLATION	366	-0.31	-1.41	0	0.216	1	2522	tags=22%, list=16%, signal=26%
KEGG_JAK_STAT_SIGNALING_PATHWAY	110	-0.35	-1.4	0	0.229	1	1707	tags=21%, list=11%, signal=23%
GOBP_RIBONUCLEOSIDE_MONOPHOSPHATE_METABOLIC_PROCESS	54	-0.47	-1.4	0	0.228	1	3134	tags=43%, list=20%, signal=53%
GOBP_LEUKOCYTE_ADHESION_TO_VASCULAR_ENDOTHELIAL_CELL	42	-0.38	-1.4	0	0.228	1	1269	tags=12%, list=8%, signal=13%
GOBP_UNSATURATED_FATTY_ACID_METABOLIC_PROCESS	86	-0.38	-1.4	0	0.228	1	1452	tags=16%, list=9%, signal=18%
GOBP_REGULATION_OF_STEROL_TRANSPORT	47	-0.4	-1.4	0	0.227	1	1771	tags=19%, list=12%, signal=22%
GOBP_REGULATION_OF_CELL_CELL_ADHESION_MEDIATED_BY_CADHERIN	19	-0.58	-1.4	0	0.227	1	1744	tags=32%, list=11%, signal=36%
KEGG_AUTOIMMUNE_THYROID_DISEASE	20	-0.5	-1.4	0	0.227	1	106	tags=10%, list=1%, signal=10%
GOBP_POSITIVE_REGULATION_OF_CHROMATIN_ORGANIZATION	96	-0.33	-1.4	0	0.226	1	2348	tags=23%, list=15%, signal=27%
GOBP_CELL_CELL_ADHESION_MEDIATED_BY_CADHERIN	25	-0.55	-1.4	0	0.226	1	2491	tags=32%, list=16%, signal=38%
GOBP_LIPID_DROPLET_ORGANIZATION	25	-0.39	-1.4	0	0.226	1	2625	tags=32%, list=17%, signal=39%
GOBP_NEGATIVE_REGULATION_OF_RESPONSE_TO_BIOTIC_STIMULUS	79	-0.33	-1.4	0	0.225	1	3447	tags=29%, list=22%, signal=37%
GOBP_CELLULAR_RESPONSE_TO_GLUCAGON_STIMULUS	21	-0.51	-1.4	0	0.225	1	736	tags=19%, list=5%, signal=20%
GOBP_HISTONE_H2A_ACETYLATION	16	-0.34	-1.4	0	0.224	1	3785	tags=38%, list=25%, signal=50%
GOBP_NEGATIVE_REGULATION_OF_BONE_MINERALIZATION	16	-0.59	-1.4	0	0.223	1	1654	tags=38%, list=11%, signal=42%
GOBP_OVARIAN_FOLLICLE_DEVELOPMENT	46	-0.44	-1.4	0	0.223	1	2283	tags=22%, list=15%, signal=25%
GOBP_NEGATIVE_REGULATION_OF_SIGNAL_TRANSDUCTION_IN_ABSENCE_OF_LIGAND	29	-0.47	-1.4	0	0.223	1	1656	tags=24%, list=11%, signal=27%
KEGG_VIRAL_MYOCARDITIS	49	-0.49	-1.4	0	0.223	1	3540	tags=33%, list=23%, signal=42%
GOBP_CELLULAR_COMPONENT_MAINTENANCE	57	-0.48	-1.4	0	0.222	1	3140	tags=33%, list=20%, signal=42%
GOBP_REGULATION_OF_TOLL_LIKE_RECEPTOR_SIGNALING_PATHWAY	62	-0.47	-1.4	0	0.221	1	1952	tags=27%, list=13%, signal=31%
GOBP_POSITIVE_REGULATION_OF_ESTABLISHMENT_OF_PROTEIN_LOCALIZATION_TO_MITOCHONDRION	57	-0.35	-1.39	0	0.23	1	3322	tags=32%, list=22%, signal=40%
GOBP_REGULATION_OF_CHOLESTEROL_EFFLUX	28	-0.54	-1.39	0	0.23	1	1771	tags=29%, list=12%, signal=32%
GOBP_NUCLEOSIDE_PHOSPHATE_CATABOLIC_PROCESS	76	-0.46	-1.39	0	0.229	1	2810	tags=33%, list=18%, signal=40%
GOBP_NEGATIVE_REGULATION_OF_MACROPHAGE_ACTIVATION	16	-0.46	-1.39	0	0.229	1	1428	tags=19%, list=9%, signal=21%
GOBP_REGULATION_OF_CD4_POSITIVE_ALPHA_BETA_T_CELL_ACTIVATION	55	-0.46	-1.39	0	0.229	1	1402	tags=20%, list=9%, signal=22%
GOBP_APOPTOTIC_PROCESS_INVOLVED_IN_DEVELOPMENT	33	-0.58	-1.39	0	0.229	1	2470	tags=30%, list=16%, signal=36%
GOBP_PROTEIN_LOCALIZATION_TO_KINETOCHORE	19	-0.32	-1.39	0	0.229	1	1406	tags=16%, list=9%, signal=17%
GOBP_REGULATION_OF_ASTROCYTE_DIFFERENTIATION	21	-0.53	-1.39	0	0.228	1	1149	tags=24%, list=7%, signal=26%
GOBP_PYRIMIDINE_NUCLEOTIDE_METABOLIC_PROCESS	46	-0.41	-1.39	0	0.228	1	2474	tags=35%, list=16%, signal=41%
GOBP_REGULATION_OF_TYPE_2_IMMUNE_RESPONSE	24	-0.54	-1.39	0	0.228	1	1545	tags=25%, list=10%, signal=28%
GOBP_NEGATIVE_REGULATION_OF_LIPID_CATABOLIC_PROCESS	20	-0.57	-1.39	0	0.228	1	2523	tags=40%, list=16%, signal=48%
GOBP_MESONEPHRIC_TUBULE_MORPHOGENESIS	46	-0.44	-1.39	0	0.228	1	1026	tags=15%, list=7%, signal=16%
GOBP_NEGATIVE_REGULATION_OF_CALCIUM_ION_TRANSMEMBRANE_TRANSPORT	28	-0.41	-1.39	0	0.228	1	2782	tags=29%, list=18%, signal=35%
GOBP_ORGANOPHOSPHATE_ESTER_TRANSPORT	118	-0.34	-1.39	0	0.227	1	1626	tags=17%, list=11%, signal=19%
GOBP_NEGATIVE_REGULATION_OF_CELL_ADHESION	244	-0.39	-1.39	0	0.227	1	2745	tags=24%, list=18%, signal=29%
GOBP_PROXIMAL_DISTAL_PATTERN_FORMATION	26	-0.52	-1.39	0	0.227	1	1761	tags=15%, list=11%, signal=17%
GOBP_AORTIC_VALVE_MORPHOGENESIS	30	-0.43	-1.39	0	0.227	1	1317	tags=17%, list=9%, signal=18%
GOBP_POSITIVE_REGULATION_OF_INTERLEUKIN_4_PRODUCTION	21	-0.45	-1.39	0	0.227	1	2032	tags=24%, list=13%, signal=27%
GOBP_GRANULOCYTE_CHEMOTAXIS	90	-0.35	-1.39	0	0.226	1	1645	tags=14%, list=11%, signal=16%
GOBP_ADAPTIVE_IMMUNE_RESPONSE_BASED_ON_SOMATIC_RECOMBINATION_OF_IMMUNE_RECEPTORS_BUILT_FROM_IMMUNOGLOBULIN_SUPERFAMILY_DOMAINS	211	-0.37	-1.39	0	0.226	1	3113	tags=29%, list=20%, signal=36%
GOBP_REGULATION_OF_B_CELL_APOPTOTIC_PROCESS	16	-0.47	-1.39	0	0.226	1	2088	tags=31%, list=14%, signal=36%
GOBP_REGULATION_OF_LEUKOCYTE_PROLIFERATION	194	-0.43	-1.39	0	0.226	1	2182	tags=26%, list=14%, signal=30%
GOBP_REGULATION_OF_SYNAPSE_ASSEMBLY	77	-0.54	-1.39	0	0.226	1	3230	tags=31%, list=21%, signal=39%
GOBP_MONOCYTE_CHEMOTACTIC_PROTEIN_1_PRODUCTION	16	-0.67	-1.39	0	0.226	1	2648	tags=38%, list=17%, signal=45%
GOBP_INTRINSIC_APOPTOTIC_SIGNALING_PATHWAY_BY_P53_CLASS_MEDIATOR	74	-0.38	-1.39	0	0.226	1	1904	tags=20%, list=12%, signal=23%
GOBP_RIBOSE_PHOSPHATE_BIOSYNTHETIC_PROCESS	179	-0.28	-1.39	0	0.226	1	2428	tags=21%, list=16%, signal=25%
GOBP_REGULATION_OF_EXTRINSIC_APOPTOTIC_SIGNALING_PATHWAY_IN_ABSENCE_OF_LIGAND	38	-0.44	-1.39	0	0.226	1	1656	tags=21%, list=11%, signal=24%
GOBP_POSITIVE_REGULATION_OF_TRIGLYCERIDE_METABOLIC_PROCESS	21	-0.52	-1.39	0	0.226	1	2625	tags=33%, list=17%, signal=40%
GOBP_POSITIVE_REGULATION_OF_INFLAMMATORY_RESPONSE	98	-0.44	-1.39	0	0.226	1	1882	tags=20%, list=12%, signal=23%
GOBP_DNA_DAMAGE_RESPONSE_SIGNAL_TRANSDUCTION_RESULTING_IN_TRANSCRIPTION	17	-0.52	-1.39	0	0.225	1	1204	tags=18%, list=8%, signal=19%
GOBP_POSITIVE_REGULATION_OF_DEFENSE_RESPONSE	283	-0.31	-1.39	0	0.225	1	1918	tags=16%, list=12%, signal=18%
GOBP_NEGATIVE_REGULATION_OF_NECROTIC_CELL_DEATH	17	-0.49	-1.39	0	0.225	1	1091	tags=18%, list=7%, signal=19%
GOBP_KIDNEY_MORPHOGENESIS	72	-0.43	-1.39	0	0.225	1	1026	tags=14%, list=7%, signal=15%
GOBP_REGULATION_OF_LEUKOCYTE_APOPTOTIC_PROCESS	67	-0.4	-1.39	0	0.224	1	2088	tags=24%, list=14%, signal=28%
GOBP_RESPONSE_TO_RETINOIC_ACID	86	-0.43	-1.38	0	0.23	1	3269	tags=27%, list=21%, signal=34%
GOBP_NEGATIVE_REGULATION_OF_NUCLEOCYTOPLASMIC_TRANSPORT	19	-0.58	-1.38	0	0.23	1	3877	tags=42%, list=25%, signal=56%
GOBP_MAINTENANCE_OF_CELL_NUMBER	135	-0.3	-1.38	0	0.23	1	2466	tags=19%, list=16%, signal=22%
GOBP_NEGATIVE_REGULATION_OF_VIRAL_PROCESS	67	-0.41	-1.38	0	0.229	1	2546	tags=33%, list=17%, signal=39%
GOBP_DEVELOPMENT_OF_PRIMARY_FEMALE_SEXUAL_CHARACTERISTICS	86	-0.37	-1.38	0	0.229	1	2318	tags=19%, list=15%, signal=22%
GOBP_DENDRITIC_CELL_MIGRATION	26	-0.52	-1.38	0	0.228	1	3405	tags=35%, list=22%, signal=44%
GOBP_CYTOPLASMIC_TRANSLATION	94	-0.27	-1.38	0	0.227	1	3831	tags=27%, list=25%, signal=35%
GOBP_ENDOTHELIAL_CELL_DEVELOPMENT	62	-0.42	-1.38	0	0.226	1	1667	tags=21%, list=11%, signal=23%
GOBP_MAMMARY_GLAND_EPITHELIUM_DEVELOPMENT	55	-0.46	-1.38	0	0.226	1	2512	tags=27%, list=16%, signal=32%
GOBP_POSITIVE_REGULATION_OF_LEUKOCYTE_MIGRATION	111	-0.39	-1.38	0	0.226	1	2032	tags=20%, list=13%, signal=23%
GOBP_POSITIVE_REGULATION_OF_CELLULAR_PROTEIN_LOCALIZATION	280	-0.29	-1.38	0	0.225	1	3544	tags=30%, list=23%, signal=38%
GOBP_SUBSTRATE_ADHESION_DEPENDENT_CELL_SPREADING	100	-0.35	-1.38	0	0.225	1	3733	tags=27%, list=24%, signal=35%
GOBP_LYMPHOCYTE_ACTIVATION_INVOLVED_IN_IMMUNE_RESPONSE	144	-0.38	-1.38	0	0.225	1	2214	tags=25%, list=14%, signal=29%
GOBP_ACTIVATION_OF_IMMUNE_RESPONSE	369	-0.29	-1.38	0	0.225	1	2358	tags=19%, list=15%, signal=22%
GOBP_PHOSPHATIDYLINOSITOL_PHOSPHORYLATION	52	-0.33	-1.38	0	0.225	1	1548	tags=21%, list=10%, signal=23%
GOBP_NUCLEOBASE_CONTAINING_SMALL_MOLECULE_BIOSYNTHETIC_PROCESS	102	-0.42	-1.38	0	0.225	1	2474	tags=32%, list=16%, signal=38%
GOBP_REGULATION_OF_CELLULAR_CARBOHYDRATE_METABOLIC_PROCESS	127	-0.34	-1.38	0	0.225	1	2262	tags=23%, list=15%, signal=27%
GOBP_POSITIVE_REGULATION_OF_CELL_MATRIX_ADHESION	51	-0.45	-1.38	0	0.225	1	2550	tags=25%, list=17%, signal=30%
GOBP_IMMUNE_RESPONSE_REGULATING_SIGNALING_PATHWAY	332	-0.28	-1.38	0	0.224	1	1547	tags=14%, list=10%, signal=16%
GOBP_POSITIVE_REGULATION_OF_PATTERN_RECOGNITION_RECEPTOR_SIGNALING_PATHWAY	37	-0.48	-1.38	0	0.224	1	1103	tags=19%, list=7%, signal=20%
GOBP_UROGENITAL_SYSTEM_DEVELOPMENT	276	-0.3	-1.38	0	0.224	1	1451	tags=11%, list=9%, signal=12%
KEGG_ADIPOCYTOKINE_SIGNALING_PATHWAY	62	-0.33	-1.38	0	0.224	1	1771	tags=21%, list=12%, signal=24%
GOBP_PROTEIN_KINASE_A_SIGNALING	31	-0.39	-1.37	0	0.236	1	2256	tags=26%, list=15%, signal=30%
GOBP_REGULATION_OF_TRIGLYCERIDE_METABOLIC_PROCESS	33	-0.44	-1.37	0	0.236	1	3382	tags=33%, list=22%, signal=43%
GOBP_T_CELL_DIFFERENTIATION_INVOLVED_IN_IMMUNE_RESPONSE	60	-0.42	-1.37	0	0.236	1	910	tags=17%, list=6%, signal=18%
GOBP_SPECIFICATION_OF_ANIMAL_ORGAN_IDENTITY	28	-0.56	-1.37	0	0.236	1	3009	tags=25%, list=20%, signal=31%
GOBP_TELENCEPHALON_GLIAL_CELL_MIGRATION	19	-0.47	-1.37	0	0.236	1	978	tags=21%, list=6%, signal=22%
GOBP_PYRIMIDINE_RIBONUCLEOTIDE_BIOSYNTHETIC_PROCESS	20	-0.47	-1.37	0	0.236	1	2035	tags=45%, list=13%, signal=52%
GOBP_ASTROCYTE_DIFFERENTIATION	62	-0.43	-1.37	0	0.236	1	1149	tags=18%, list=7%, signal=19%
GOBP_T_CELL_CYTOKINE_PRODUCTION	31	-0.39	-1.37	0	0.235	1	1402	tags=19%, list=9%, signal=21%
GOBP_REGULATION_OF_MICROGLIAL_CELL_ACTIVATION	18	-0.53	-1.37	0	0.235	1	1362	tags=22%, list=9%, signal=24%
GOBP_NEGATIVE_REGULATION_OF_INTRACELLULAR_SIGNAL_TRANSDUCTION	444	-0.3	-1.37	0	0.235	1	1968	tags=17%, list=13%, signal=19%
GOBP_REGULATION_OF_SMALL_MOLECULE_METABOLIC_PROCESS	385	-0.32	-1.37	0	0.234	1	2262	tags=20%, list=15%, signal=23%
GOBP_PLATELET_MORPHOGENESIS	21	-0.57	-1.37	0	0.234	1	1188	tags=38%, list=8%, signal=41%
GOBP_GLYCOLIPID_BIOSYNTHETIC_PROCESS	62	-0.35	-1.37	0	0.234	1	1002	tags=15%, list=7%, signal=15%
GOBP_EPITHELIAL_CELL_PROLIFERATION	331	-0.32	-1.37	0	0.233	1	3017	tags=21%, list=20%, signal=26%
GOBP_NEGATIVE_REGULATION_OF_CATABOLIC_PROCESS	278	-0.25	-1.37	0	0.233	1	3517	tags=25%, list=23%, signal=32%
GOBP_HYALURONAN_METABOLIC_PROCESS	34	-0.4	-1.37	0	0.233	1	1656	tags=26%, list=11%, signal=30%
KEGG_ALLOGRAFT_REJECTION	18	-0.52	-1.37	0	0.233	1	106	tags=11%, list=1%, signal=11%
KEGG_AMYOTROPHIC_LATERAL_SCLEROSIS_ALS	50	-0.42	-1.37	0	0.232	1	1911	tags=24%, list=12%, signal=27%
GOBP_NEGATIVE_REGULATION_OF_LEUKOCYTE_CELL_CELL_ADHESION	106	-0.4	-1.37	0	0.232	1	2131	tags=25%, list=14%, signal=28%
GOBP_CHOLESTEROL_STORAGE	17	-0.58	-1.37	0	0.232	1	2925	tags=41%, list=19%, signal=51%
GOBP_NEGATIVE_REGULATION_OF_FAT_CELL_DIFFERENTIATION	43	-0.4	-1.37	0	0.231	1	771	tags=14%, list=5%, signal=15%
GOBP_POSITIVE_REGULATION_OF_CELL_DIVISION	66	-0.38	-1.37	0	0.231	1	1747	tags=21%, list=11%, signal=24%
GOBP_REGULATION_OF_DNA_TEMPLATED_TRANSCRIPTION_IN_RESPONSE_TO_STRESS	111	-0.27	-1.36	0	0.246	1	2632	tags=22%, list=17%, signal=26%
GOBP_POSITIVE_REGULATION_OF_INTRACELLULAR_PROTEIN_TRANSPORT	171	-0.29	-1.36	0	0.246	1	3444	tags=30%, list=22%, signal=38%
GOBP_NEGATIVE_REGULATION_OF_SMOOTHENED_SIGNALING_PATHWAY	31	-0.38	-1.36	0	0.245	1	726	tags=13%, list=5%, signal=14%
GOBP_MELANOCYTE_DIFFERENTIATION	20	-0.51	-1.36	0	0.245	1	1237	tags=25%, list=8%, signal=27%
GOBP_NEGATIVE_REGULATION_OF_EPITHELIAL_CELL_PROLIFERATION	113	-0.36	-1.36	0	0.243	1	2710	tags=18%, list=18%, signal=21%
GOBP_POSITIVE_REGULATION_OF_SIGNALING_RECEPTOR_ACTIVITY	37	-0.44	-1.36	0	0.242	1	2651	tags=24%, list=17%, signal=29%
GOBP_RESPONSE_TO_ORGANOPHOSPHORUS	118	-0.39	-1.36	0	0.242	1	1732	tags=19%, list=11%, signal=22%
GOBP_POSITIVE_REGULATION_OF_RESPONSE_TO_EXTERNAL_STIMULUS	400	-0.31	-1.36	0	0.242	1	2032	tags=17%, list=13%, signal=19%
GOBP_HISTONE_H4_ACETYLATION	65	-0.34	-1.36	0	0.242	1	3785	tags=37%, list=25%, signal=49%
GOBP_DEVELOPMENTAL_PIGMENTATION	36	-0.4	-1.36	0	0.242	1	1237	tags=17%, list=8%, signal=18%
GOBP_DIGESTION	90	-0.42	-1.36	0	0.242	1	2521	tags=21%, list=16%, signal=25%
GOBP_POSITIVE_REGULATION_OF_PROTEIN_TARGETING_TO_MITOCHONDRION	31	-0.32	-1.36	0	0.242	1	3236	tags=35%, list=21%, signal=45%
GOBP_CELLULAR_RESPONSE_TO_FLUID_SHEAR_STRESS	16	-0.52	-1.36	0	0.242	1	1654	tags=31%, list=11%, signal=35%
GOBP_POSITIVE_REGULATION_BY_HOST_OF_VIRAL_TRANSCRIPTION	16	-0.46	-1.36	0	0.242	1	2346	tags=31%, list=15%, signal=37%
GOBP_NEGATIVE_REGULATION_OF_ENDOTHELIAL_CELL_APOPTOTIC_PROCESS	26	-0.4	-1.36	0	0.242	1	892	tags=15%, list=6%, signal=16%
GOBP_LONG_CHAIN_FATTY_ACID_IMPORT_INTO_CELL	17	-0.57	-1.36	0	0.242	1	2277	tags=41%, list=15%, signal=48%
GOBP_REGULATION_OF_FATTY_ACID_OXIDATION	31	-0.5	-1.36	0	0.242	1	2395	tags=26%, list=16%, signal=30%
KEGG_BASAL_CELL_CARCINOMA	46	-0.45	-1.36	0	0.242	1	2845	tags=22%, list=18%, signal=27%
GOBP_T_HELPER_1_CELL_DIFFERENTIATION	17	-0.64	-1.36	0	0.241	1	1340	tags=35%, list=9%, signal=39%
GOBP_POSITIVE_REGULATION_OF_HISTONE_H3_K4_METHYLATION	18	-0.41	-1.36	0	0.241	1	2275	tags=33%, list=15%, signal=39%
GOBP_REGULATION_OF_CHROMATIN_ORGANIZATION	176	-0.27	-1.36	0	0.241	1	2531	tags=22%, list=16%, signal=26%
GOBP_NEGATIVE_REGULATION_OF_RHO_PROTEIN_SIGNAL_TRANSDUCTION	21	-0.41	-1.36	0	0.241	1	987	tags=10%, list=6%, signal=10%
GOBP_NEGATIVE_REGULATION_OF_MYELOID_LEUKOCYTE_DIFFERENTIATION	40	-0.42	-1.36	0	0.241	1	906	tags=20%, list=6%, signal=21%
GOBP_REGULATION_OF_HUMORAL_IMMUNE_RESPONSE	55	-0.5	-1.36	0	0.239	1	1660	tags=22%, list=11%, signal=24%
GOBP_TUBE_FORMATION	126	-0.3	-1.35	0	0.249	1	880	tags=10%, list=6%, signal=11%
GOBP_SYNAPTIC_TRANSMISSION_GLUTAMATERGIC	78	-0.44	-1.35	0	0.248	1	2892	tags=28%, list=19%, signal=35%
GOBP_REGULATION_OF_VESICLE_FUSION	23	-0.46	-1.35	0	0.248	1	379	tags=17%, list=2%, signal=18%
GOBP_REGULATION_OF_CELL_DIVISION	144	-0.3	-1.35	0	0.248	1	3320	tags=26%, list=22%, signal=32%
GOBP_INTERLEUKIN_12_PRODUCTION	42	-0.44	-1.35	0	0.246	1	3208	tags=31%, list=21%, signal=39%
KEGG_CELL_ADHESION_MOLECULES_CAMS	103	-0.45	-1.35	0	0.246	1	3088	tags=27%, list=20%, signal=34%
GOBP_POSITIVE_REGULATION_OF_B_CELL_PROLIFERATION	35	-0.46	-1.35	0	0.246	1	1533	tags=26%, list=10%, signal=28%
GOBP_VASCULAR_PROCESS_IN_CIRCULATORY_SYSTEM	220	-0.39	-1.35	0	0.245	1	1931	tags=20%, list=13%, signal=22%
GOBP_REGULATION_OF_LEUKOCYTE_MEDIATED_IMMUNITY	166	-0.36	-1.35	0	0.245	1	2519	tags=23%, list=16%, signal=27%
GOBP_RESPONSE_TO_PURINE_CONTAINING_COMPOUND	132	-0.41	-1.35	0	0.245	1	2305	tags=25%, list=15%, signal=29%
GOBP_RESPONSE_TO_MINERALOCORTICOID	24	-0.57	-1.35	0	0.245	1	2249	tags=29%, list=15%, signal=34%
GOBP_REPRODUCTIVE_SYSTEM_DEVELOPMENT	346	-0.31	-1.35	0	0.244	1	2348	tags=18%, list=15%, signal=20%
GOBP_NEGATIVE_REGULATION_OF_STEM_CELL_DIFFERENTIATION	20	-0.43	-1.35	0	0.244	1	2836	tags=25%, list=18%, signal=31%
GOBP_NEGATIVE_REGULATION_OF_PHOSPHORUS_METABOLIC_PROCESS	471	-0.29	-1.35	0	0.243	1	2522	tags=21%, list=16%, signal=24%
GOBP_REGULATION_OF_ALCOHOL_BIOSYNTHETIC_PROCESS	68	-0.53	-1.35	0	0.243	1	2516	tags=32%, list=16%, signal=39%
GOBP_RNA_INTERFERENCE	16	-0.38	-1.34	0	0.249	1	4738
GOBP_SULFUR_COMPOUND_METABOLIC_PROCESS	323	-0.26	-1.34	0	0.249	1	2982

## Sheet: Sheet1
1
2
7
8
10
9
11
12
13
14
15
16
17
18
20
21
19
22
23
24
25
26
27
28
30
29
31
32
34
36
35
38
39
37
40
41
42
43
44
46
45
47
48
49
53
51
52
54
50
59
60
58
55
56
57
64
63
65
61
62
67
66
68
69
70
71
72
73
74
77
78
79
80
81
84
83
85
86
87
88
89
90
91
92
93
94
95
96
97
102
98
99
100
101
108
109
107
110
111
103
104
106
105
116
117
118
120
113
119
121
122
112
123
114
115
124
125
126
139
134
135
137
127
128
131
133
136
138
130
132
155
153
154
140
141
142
143
148
150
151
152
144
145
149
146
147
161
160
156
157
159
158
173
174
175
176
177
178
179
181
182
183
180
165
171
172
162
163
164
166
167
168
169
170
198
197
199
185
186
187
196
188
195
184
189
190
194
191
193
216
206
207
208
209
217
210
212
215
200
204
205
213
214
201
202
203
236
233
234
232
231
227
222
223
224
229
221
225
226
230
218
219
220
239
246
247
238
240
243
248
249
250
251
259
262
237
245
252
260
261
253
255
257
256
281
282
270
271
272
266
267
268
269
273
274
275
276
279
280
265
277
278
264
263
300
297
301
302
293
298
299
292
294
295
290
291
286
285
287
288
289
284
283
307
308
306
309
310
312
313
303
304
311
314
315
316
317
318
333
336
337
319
323
324
325
326
327
328
334
335
338
339
329
330
340
341
331
361
362
365
360
363
359
356
347
348
358
342
344
345
349
350
351
352
355
343
346
353
354
381
382
384
385
386
387
388
378
379
380
372
376
377
371
373
374
375
368
369
370
366
367
414
416
417
418
410
392
397
398
401
402
403
404
405
407
408
409
412
413
393
394
396
399
400
390
436
433
434
435
420
429
432
422
424
430
431
425
426
427
428
456
459
